# Supplementary material for: Differential Expression of Core Metabolic Functions in Candidatus Altiarchaeum Inhabiting Distinct Subsurface Ecosystems
Source: Environ Microbiol Rep. 2025 Jun 3;17(3):e70096. doi: 10.1111/1758-2229.70096 (PMC12133352; doi:10.1111/1758-2229.70096)
Supplement: Supplementary file 2 — Table S1. emi470096‐sup‐0002‐TableS1. [file EMI4-17-e70096-s002.xlsx]

## Sheet: Sheet1
	30S ribosomal proteins	MSI 1	MSI 2	MSI 3	CG 05	CG 08	CG 16
1	S4	1828.8	2694	1863.7	632.7	375	1984.3
2	S5	52407.8	64874.2	46347.4	594	344.3	1855.8
3	S7	10820.1	12962.2	10148.1	748.6	404.1	2543.7
4	S8e	13139.6	10971.3	9370.3	607.2	314.2	1861.3
5	S9	25238.5	20699.4	19145.9	593.6	360	1953.2
6	S10	22223.7	33256	16768.9	621.7	379.4	1855.5
7	S11	16123	28418.3	17168.4	618.6	367.7	1886.4
8	S12	10784.5	9083.7	7686.4	560.3	327.1	1753.1
9	S13	8918.9	11937.7	7017.1	574.3	317.6	1713.6
10	S15	9973	10632.3	8055.4	663.4	350.8	1977.9
	Average	17145.8	20552.9	14357.2	621.44	354.02	1938.48
	Normalization factors	1	0.834227	1.19423	27.5904	48.4317	8.84497
