# Supplementary material for: Differential Expression of Core Metabolic Functions in Candidatus Altiarchaeum Inhabiting Distinct Subsurface Ecosystems
Source: Environ Microbiol Rep. 2025 Jun 3;17(3):e70096. doi: 10.1111/1758-2229.70096 (PMC12133352; doi:10.1111/1758-2229.70096)
Supplement: Supplementary file 3 — Table S2. emi470096‐sup‐0003‐TableS2. [file EMI4-17-e70096-s003.xlsx]

## Sheet: Sheet1
	Type of data	Ecosystem	Abbr./Genome name	Accession number	Year
1	Reads	CG	CG05	SAMN14515498 [NCBI]	2015
2	Reads	CG	CG08	SAMN14515403 [NCBI]	2015
3	Reads	CG	CG16	SAMN14515402 [NCBI]	2015
4	Reads	MSI	MSI1	SRX21390066 [NCBI]	2021
5	Reads	MSI	MSI2	SRX21390067 [NCBI]	2021
6	Reads	MSI	MSI3	SRX21390068 [NCBI]	2021
7	Genome	CG	Candidatus Altiarchaeum sp. CG_4_8_14_3_um_filter_33_2054	2786546689 [JGI IMG]	2014
8	Genome	CG	Candidatus Altiarchaeum sp. CG_4_9_14_0_8_um_filter_32_206	2786546690 [JGI IMG]	2014
9	Genome	CG	Candidatus Altiarchaeum sp. CG_4_10_14_0_8_um_filter_32_851	2786546691 [[JGI IMG]	2014
10	Genome	CG	Candidatus Altiarchaeum sp. CG2_30_32_3053	2786546688 [JGI IMG]	2009
11	Genome	CG	Candidatus Altiarchaeum sp. CG03_land_8_20_14_0_80_32_618	2786546693 [JGI IMG]	2014
12	Genome	CG	Candidatus Altiarchaeum sp. CG12_big_fil_rev_8_21_14_0_65_33_22	2786546692 [JGI IMG]	2014
13	Genome	CG	Candidatus Altiarchaeum sp. CG1_02_FULL	https://doi.org/10.6084/m9.figshare.22339555.v1	2009
14	Genome	CG	Candidatus Altiarchaeum sp. CG1_02_FULL_1	https://doi.org/10.6084/m9.figshare.22339555.v1	2009
15	Genome	CG	Candidatus Altiarchaeum sp. CG2_30_FULL	https://doi.org/10.6084/m9.figshare.22339555.v1	2009
16	Genome	CG	Candidatus Altiarchaeum sp. CG2_30_SUB10	https://doi.org/10.6084/m9.figshare.22339555.v1	2009
17	Genome	CG	Euryarchaeota archaeon JGI CrystG Aug3-3-F14	2693430074 [JGI IMG]	2014
18	Genome	CG	Euryarchaeota archaeon JGI CrystG Aug3-1-I17	2693430078 [JGI IMG]	2014
19	Genome	CG	Euryarchaeota archaeon JGI CrystG Aug3-3-C16	2693430067 [JGI IMG]	2014
20	Genome	CG	Euryarchaeota archaeon JGI CrystG Aug3-1-C22	2693430068 [JGI IMG]	2014
21	Genome	CG	Euryarchaeota archaeon JGI CrystG Aug3-3-I21	2693430072 [JGI IMG]	2014
22	Genome	CG	Euryarchaeota archaeon JGI CrystG Aug3-3-I7	2693430046 [JGI IMG]	2014
23	Genome	CG	Euryarchaeota archaeon JGI CrystG Aug3-1-F4	2693430045 [JGI IMG]	2018
24	Genome	MSI	Candidatus Altiarchaeum hamiconexum	SAMN18220766 [NCBI]	2014
