# Supplementary material for: Differential Expression of Core Metabolic Functions in Candidatus Altiarchaeum Inhabiting Distinct Subsurface Ecosystems
Source: Environ Microbiol Rep. 2025 Jun 3;17(3):e70096. doi: 10.1111/1758-2229.70096 (PMC12133352; doi:10.1111/1758-2229.70096)
Supplement: Supplementary file 4 — Table S3. emi470096‐sup‐0004‐TableS3. [file EMI4-17-e70096-s001.xlsx]

## Sheet: Sheet1
Coverage of gene clusters in metatranscriptomic reads										Normalized gene coverages
Cluster No.	Gene_ID	CG05	CG08	CG16		MSI1	MSI2	MSI3		Cluster No.	Gene_ID	CG05	CG08	CG16	CG05(log10)	CG08(log10)	CG16(log10)	Mean	Std		MSI1	MSI2	MSI3	MSI1(log10)	MSI2(log10)	MSI3(log10)	Mean	Std
Cluster_344	CG03_land_8_20_14_0.80_scaffold_27601_c_1	663.805	390.539	2045.67	JAGTWS010000001.1_11	2248.47	5050.07	807.847		Cluster_344	CG03_land_8_20_14_0.80_scaffold_27601_c_1	21952	22674.7	21684.1	4.34148	4.35554	4.33614	4.34439	0.0100216	JAGTWS010000001.1_11	2698.17	5050.07	1155.22	3.43107	3.7033	3.06267	3.39901	0.321517
Cluster_1004	CG03_land_8_20_14_0.80_scaffold_50190_c_3	655.279	380.345	2016.05	JAGTWS010000001.1_12	1929.45	4213.11	670.274		Cluster_1004	CG03_land_8_20_14_0.80_scaffold_50190_c_3	21670.1	22082.8	21370.1	4.33586	4.34405	4.32981	4.33657	0.00715036	JAGTWS010000001.1_12	2315.34	4213.11	958.491	3.36462	3.6246	2.98159	3.3236	0.323463
Cluster_78	CG12_big_fil_rev_8_21_14_0.65_scaffold_7795_c_2	527.918	328.812	1702.24	JAGTWS010000001.1_14	3056.78	9216.11	1755.21		Cluster_78	CG12_big_fil_rev_8_21_14_0.65_scaffold_7795_c_2	17458.3	19090.8	18043.8	4.242	4.28082	4.25633	4.25972	0.0196328	JAGTWS010000001.1_14	3668.13	9216.11	2509.95	3.56445	3.96455	3.39967	3.64289	0.290496
Cluster_639	CG12_big_fil_rev_8_21_14_0.65_scaffold_8660_c_5	514.312	304.769	1604.86	JAGTWS010000001.1_18	1855.18	4899.58	648.066		Cluster_639	CG12_big_fil_rev_8_21_14_0.65_scaffold_8660_c_5	17008.3	17694.9	17011.5	4.23066	4.24785	4.23074	4.23642	0.00989975	JAGTWS010000001.1_18	2226.22	4899.58	926.734	3.34757	3.69016	2.96696	3.33489	0.361768
Cluster_1108	CG12_big_fil_rev_8_21_14_0.65_scaffold_8660_c_4	526.806	303.436	1668.7	JAGTWS010000001.1_19	975.102	2797.86	376.088		Cluster_1108	CG12_big_fil_rev_8_21_14_0.65_scaffold_8660_c_4	17421.5	17617.5	17688.3	4.24109	4.24594	4.24769	4.2449	0.00342047	JAGTWS010000001.1_19	1170.12	2797.86	537.806	3.06823	3.44683	2.73063	3.08189	0.358296
Cluster_154	CG12_big_fil_rev_8_21_14_0.65_scaffold_3637_c_4	579.187	321.65	1772.71	JAGTWS010000001.1_4	149.764	1214.69	52.1944		Cluster_154	CG12_big_fil_rev_8_21_14_0.65_scaffold_3637_c_4	19153.7	18675	18790.8	4.28225	4.27126	4.27394	4.27582	0.00573118	JAGTWS010000001.1_4	179.717	1214.69	74.6381	2.25459	3.08447	1.87296	2.40401	0.61942
Cluster_913	CG12_big_fil_rev_8_21_14_0.65_scaffold_7958_c_10	625.428	351.761	1896.45	JAGTWS010000001.1_6	1119.97	2593.01	456.252		Cluster_913	CG12_big_fil_rev_8_21_14_0.65_scaffold_7958_c_10	20682.9	20423.2	20102.4	4.31561	4.31012	4.30325	4.30966	0.00619514	JAGTWS010000001.1_6	1343.96	2593.01	652.44	3.12839	3.4138	2.81454	3.11891	0.299744
Cluster_1454	CG12_big_fil_rev_8_21_14_0.65_scaffold_2604_c_11	246.036	129.006	736.182	JAGTWS010000002.1_10	5219.44	6855.27	1692.9		Cluster_1454	CG12_big_fil_rev_8_21_14_0.65_scaffold_2604_c_11	8136.4	7490.1	7803.53	3.91043	3.87449	3.89229	3.8924	0.0179727	JAGTWS010000002.1_10	6263.33	6855.27	2420.85	3.79681	3.83602	3.38397	3.67227	0.250442
Cluster_2126	CG12_big_fil_rev_8_21_14_0.65_scaffold_2604_c_8	272.779	180.808	884.651	JAGTWS010000002.1_13	5613.09	13251.6	2506.39		Cluster_2126	CG12_big_fil_rev_8_21_14_0.65_scaffold_2604_c_8	9020.8	10497.7	9377.3	3.95524	4.02109	3.97208	3.98281	0.0342102	JAGTWS010000002.1_13	6735.71	13251.6	3584.14	3.82838	4.12227	3.55439	3.83501	0.283999
Cluster_290	CG12_big_fil_rev_8_21_14_0.65_scaffold_5481_c_7	634.814	373.859	2006.63	JAGTWS010000002.1_14	1340.09	5206.1	496.252		Cluster_290	CG12_big_fil_rev_8_21_14_0.65_scaffold_5481_c_7	20993.3	21706.2	21270.3	4.32208	4.33658	4.32777	4.32881	0.00730763	JAGTWS010000002.1_14	1608.11	5206.1	709.641	3.20632	3.71651	2.85104	3.25796	0.435042
Cluster_612	CG03_land_8_20_14_0.80_scaffold_20339_c_2	662.558	367.898	2034.54	JAGTWS010000002.1_3	1225.44	3369.2	538.6		Cluster_612	CG03_land_8_20_14_0.80_scaffold_20339_c_2	21910.8	21360.2	21566.1	4.34066	4.3296	4.33377	4.33468	0.00558218	JAGTWS010000002.1_3	1470.53	3369.2	770.198	3.16747	3.52753	2.8866	3.19387	0.321276
Cluster_1512	CG12_big_fil_rev_8_21_14_0.65_scaffold_3482_c_4	654.6	382.967	1940.01	JAGTWS010000002.1_5	948.701	1950.14	305.247		Cluster_1512	CG12_big_fil_rev_8_21_14_0.65_scaffold_3482_c_4	21647.6	22235.1	20564.1	4.33541	4.34704	4.31311	4.33185	0.0172416	JAGTWS010000002.1_5	1138.44	1950.14	436.503	3.05631	3.29007	2.63999	2.99545	0.329284
Cluster_2010	CG03_land_8_20_14_0.80_scaffold_1563_c_17	537.139	317.997	1697.06	JAGTWS010000002.1_6	828.429	4190.74	436.191		Cluster_2010	CG03_land_8_20_14_0.80_scaffold_1563_c_17	17763.2	18462.9	17988.9	4.24952	4.2663	4.255	4.25694	0.00855596	JAGTWS010000002.1_6	994.115	4190.74	623.753	2.99744	3.62229	2.79501	3.13825	0.43124
Cluster_2242	CG03_land_8_20_14_0.80_scaffold_1563_c_16	601.222	347.728	1833.67	JAGTWS010000002.1_7	262.796	1548.81	52.2111		Cluster_2242	CG03_land_8_20_14_0.80_scaffold_1563_c_16	19882.4	20189.1	19436.9	4.29847	4.30512	4.28863	4.2974	0.00829664	JAGTWS010000002.1_7	315.356	1548.81	74.6619	2.4988	3.19	1.8731	2.52063	0.658721
Cluster_1515	CG12_big_fil_rev_8_21_14_0.65_scaffold_3369_c_3	380.727	206.207	1056.43	JAGTWS010000004.1_12	1622.63	3439.4	461.285		Cluster_1515	CG12_big_fil_rev_8_21_14_0.65_scaffold_3369_c_3	12590.7	11972.4	11198.2	4.10005	4.07818	4.04915	4.07579	0.0255344	JAGTWS010000004.1_12	1947.15	3439.4	659.638	3.2894	3.53648	2.81931	3.21506	0.364322
Cluster_750	CG12_big_fil_rev_8_21_14_0.65_scaffold_3369_c_2	345.938	201.229	1027.39	JAGTWS010000004.1_9	990.569	1250.89	182.788		Cluster_750	CG12_big_fil_rev_8_21_14_0.65_scaffold_3369_c_2	11440.2	11683.3	10890.3	4.05843	4.06757	4.03704	4.05435	0.0156672	JAGTWS010000004.1_9	1188.68	1250.89	261.387	3.07507	3.09722	2.41728	2.86319	0.386325
Cluster_876	CG12_big_fil_rev_8_21_14_0.65_scaffold_1706_c_16	652.258	393.436	2059.32	JAGTWS010000005.1_1	405.838	1862.03	83.7305		Cluster_876	CG12_big_fil_rev_8_21_14_0.65_scaffold_1706_c_16	21570.2	22842.9	21828.8	4.33385	4.35875	4.33903	4.34388	0.0131381	JAGTWS010000005.1_1	487.006	1862.03	119.735	2.68753	3.26999	2.07822	2.67858	0.595934
Cluster_207	CG12_big_fil_rev_8_21_14_0.65_scaffold_4348_c_2	549.505	319.958	1691.48	JAGTWS010000005.1_11	2277.1	5012.77	991.681		Cluster_207	CG12_big_fil_rev_8_21_14_0.65_scaffold_4348_c_2	18172.1	18576.8	17929.7	4.25941	4.26897	4.25357	4.26065	0.0077735	JAGTWS010000005.1_11	2732.51	5012.77	1418.1	3.43656	3.70008	3.15171	3.42945	0.274254
Cluster_518	CG12_big_fil_rev_8_21_14_0.65_scaffold_1706_c_17	651.047	367.537	1956.37	JAGTWS010000005.1_2	360.345	2036.73	160.905		Cluster_518	CG12_big_fil_rev_8_21_14_0.65_scaffold_1706_c_17	21530.1	21339.2	20737.5	4.33305	4.32918	4.31676	4.32633	0.00851059	JAGTWS010000005.1_2	432.414	2036.73	230.094	2.6359	3.30893	2.3619	2.76891	0.487325
Cluster_2055	CG03_land_8_20_14_0.80_scaffold_51306_c_1	634.003	349.475	1996.73	JAGTWS010000005.1_7	4451.15	6043.32	1679.24		Cluster_2055	CG03_land_8_20_14_0.80_scaffold_51306_c_1	20966.5	20290.5	21165.3	4.32153	4.30729	4.32562	4.31815	0.00962096	JAGTWS010000005.1_7	5341.38	6043.32	2401.31	3.72765	3.78128	3.38045	3.62979	0.217596
Cluster_764	CG03_land_8_20_14_0.80_scaffold_19441_c_6	538.175	314.059	1674.61	JAGTWS010000006.1_11	888.288	4058.78	506.312		Cluster_764	CG03_land_8_20_14_0.80_scaffold_19441_c_6	17797.4	18234.3	17750.9	4.25036	4.26089	4.24922	4.25349	0.00643362	JAGTWS010000006.1_11	1065.95	4058.78	724.026	3.02773	3.6084	2.85975	3.16529	0.39282
Cluster_1125	CG12_big_fil_rev_8_21_14_0.65_scaffold_1913_c_7	558.989	330.007	1729.07	JAGTWS010000006.1_4	427.745	3108.91	172.596		Cluster_1125	CG12_big_fil_rev_8_21_14_0.65_scaffold_1913_c_7	18485.8	19160.2	18328.1	4.26684	4.2824	4.26312	4.27079	0.0102296	JAGTWS010000006.1_4	513.294	3108.91	246.812	2.71037	3.49261	2.39237	2.86511	0.566209
Cluster_429	CG12_big_fil_rev_8_21_14_0.65_scaffold_12208_c_8	299.02	174.935	917.637	JAGTWS010000006.1_6	347.084	1878.49	122.27		Cluster_429	CG12_big_fil_rev_8_21_14_0.65_scaffold_12208_c_8	9888.6	10156.7	9726.95	3.99513	4.00675	3.98798	3.99662	0.00947671	JAGTWS010000006.1_6	416.501	1878.49	174.846	2.61962	3.27381	2.24265	2.71203	0.521751
Cluster_479	CG12_big_fil_rev_8_21_14_0.65_scaffold_1825_c_6	637.5	341.81	1877.44	JAGTWS010000008.1_10	1068.22	2999.09	383.739		Cluster_479	CG12_big_fil_rev_8_21_14_0.65_scaffold_1825_c_6	21082.1	19845.5	19900.9	4.32391	4.29766	4.29887	4.30682	0.01482	JAGTWS010000008.1_10	1281.86	2999.09	548.747	3.10784	3.47699	2.73937	3.10807	0.368809
Cluster_917	CG03_land_8_20_14_0.80_scaffold_17612_c_3	574.939	334.347	1787.18	JAGTWS010000008.1_2	1923.77	3835.19	837.714		Cluster_917	CG03_land_8_20_14_0.80_scaffold_17612_c_3	19013.2	19412.2	18944.1	4.27906	4.28807	4.27747	4.28153	0.00571855	JAGTWS010000008.1_2	2308.52	3835.19	1197.93	3.36333	3.58379	3.07843	3.34185	0.253362
Cluster_185	CG12_big_fil_rev_8_21_14_0.65_scaffold_7378_c_3	359.638	209.895	1065.48	JAGTWS010000008.1_5	1056.28	3630	365.324		Cluster_185	CG12_big_fil_rev_8_21_14_0.65_scaffold_7378_c_3	11893.2	12186.5	11294.1	4.0753	4.08588	4.05285	4.07134	0.0168664	JAGTWS010000008.1_5	1267.54	3630	522.413	3.10296	3.55991	2.71801	3.12696	0.421459
Cluster_557	CG12_big_fil_rev_8_21_14_0.65_scaffold_10133_c_2	558.913	329.863	1750.58	JAGTWS010000008.1_7	1853.11	3454.05	672.414		Cluster_557	CG12_big_fil_rev_8_21_14_0.65_scaffold_10133_c_2	18483.3	19151.8	18556.1	4.26678	4.28221	4.26849	4.27249	0.00845953	JAGTWS010000008.1_7	2223.73	3454.05	961.552	3.34708	3.53833	2.98297	3.28946	0.282126
Cluster_502	CG12_big_fil_rev_8_21_14_0.65_scaffold_11562_c_2	514.597	309.757	1607.81	JAGTWS010000010.1_3	2886.25	5163.79	650.413		Cluster_502	CG12_big_fil_rev_8_21_14_0.65_scaffold_11562_c_2	17017.7	17984.5	17042.8	4.2309	4.2549	4.23154	4.23911	0.0136739	JAGTWS010000010.1_3	3463.5	5163.79	930.091	3.53951	3.71297	2.96853	3.407	0.389511
Cluster_286	CG12_big_fil_rev_8_21_14_0.65_scaffold_11562_c_3	550.017	325.594	1659.81	JAGTWS010000010.1_4	3486.02	4998.43	749.432		Cluster_286	CG12_big_fil_rev_8_21_14_0.65_scaffold_11562_c_3	18189.1	18904	17594	4.25981	4.27655	4.24536	4.26058	0.015609	JAGTWS010000010.1_4	4183.22	4998.43	1071.69	3.62151	3.69883	3.03007	3.45014	0.365839
Cluster_942	CG03_land_8_20_14_0.80_scaffold_9180_c_1	560.18	318.677	1694.44	JAGTWS010000010.1_5	4280.11	7553.76	894.338		Cluster_942	CG03_land_8_20_14_0.80_scaffold_9180_c_1	18525.1	18502.4	17961.1	4.26776	4.26723	4.25433	4.26311	0.00760428	JAGTWS010000010.1_5	5136.13	7553.76	1278.9	3.71064	3.87816	3.10684	3.56521	0.405705
Cluster_677	CG12_big_fil_rev_8_21_14_0.65_scaffold_2525_c_3	544.266	297.783	1697.11	JAGTWS010000010.1_7	1124.42	2526.39	209.549		Cluster_677	CG12_big_fil_rev_8_21_14_0.65_scaffold_2525_c_3	17998.9	17289.3	17989.4	4.25525	4.23778	4.25502	4.24935	0.0100194	JAGTWS010000010.1_7	1349.3	2526.39	299.654	3.13011	3.4025	2.47662	3.00308	0.475832
Cluster_102	CG12_big_fil_rev_8_21_14_0.65_scaffold_17346_c_2	253.83	153.35	815.44	JAGTWS010000011.1_3	65310.2	51598.2	34160.2		Cluster_102	CG12_big_fil_rev_8_21_14_0.65_scaffold_17346_c_2	8394.16	8903.5	8643.66	3.92398	3.94956	3.9367	3.93675	0.0127919	JAGTWS010000011.1_3	78372.3	51598.2	48849.1	4.89416	4.71263	4.68886	4.76522	0.1123
Cluster_850	CG12_big_fil_rev_8_21_14_0.65_scaffold_5987_c_1	298.774	173.529	943.191	JAGTWS010000011.1_5	11683.4	10278.7	4940.45		Cluster_850	CG12_big_fil_rev_8_21_14_0.65_scaffold_5987_c_1	9880.47	10075.1	9997.82	3.99478	4.00325	3.99991	3.99931	0.0042671	JAGTWS010000011.1_5	14020.1	10278.7	7064.84	4.14675	4.01194	3.8491	4.0026	0.149044
Cluster_847	CG12_big_fil_rev_8_21_14_0.65_scaffold_5987_c_2	278.457	174.162	928.381	JAGTWS010000011.1_6	6995.17	6345.43	2358.14		Cluster_847	CG12_big_fil_rev_8_21_14_0.65_scaffold_5987_c_2	9208.56	10111.8	9840.84	3.96419	4.00483	3.99303	3.98735	0.0209061	JAGTWS010000011.1_6	8394.2	6345.43	3372.14	3.92398	3.80246	3.52791	3.75145	0.202904
Cluster_90	CG12_big_fil_rev_8_21_14_0.65_scaffold_10379_c_2	626.194	363.202	1960.8	JAGTWS010000011.1_8	2352.75	4087.91	863.342		Cluster_90	CG12_big_fil_rev_8_21_14_0.65_scaffold_10379_c_2	20708.3	21087.5	20784.5	4.31614	4.32403	4.31774	4.3193	0.0041672	JAGTWS010000011.1_8	2823.3	4087.91	1234.58	3.45076	3.6115	3.09152	3.38459	0.266231
Cluster_498	CG_SAG_2014_w16S_AYZSG_122_length_2959_cov_3.70182_2	263.181	152.784	805.381	JAGTWS010000012.1_6	231.145	1883.81	92.3187		Cluster_498	CG_SAG_2014_w16S_AYZSG_122_length_2959_cov_3.70182_2	8703.4	8870.64	8537.04	3.93969	3.94795	3.93131	3.93965	0.00832399	JAGTWS010000012.1_6	277.375	1883.81	132.016	2.44307	3.27504	2.12063	2.61291	0.595652
Cluster_1473	CG03_land_8_20_14_0.80_scaffold_10910_c_3	535.125	316.009	1657.24	JAGTWS010000012.1_7	538.02	1856.33	123.493		Cluster_1473	CG03_land_8_20_14_0.80_scaffold_10910_c_3	17696.6	18347.5	17566.7	4.24789	4.26358	4.24469	4.25205	0.0101083	JAGTWS010000012.1_7	645.624	1856.33	176.596	2.80998	3.26865	2.24698	2.7752	0.511724
Cluster_266	CG12_big_fil_rev_8_21_14_0.65_scaffold_2693_c_8	596.622	348.471	1828	JAGTWS010000013.1_2	953.538	2883.33	333.459		Cluster_266	CG12_big_fil_rev_8_21_14_0.65_scaffold_2693_c_8	19730.3	20232.2	19376.8	4.29513	4.30604	4.28728	4.29615	0.00942218	JAGTWS010000013.1_2	1144.25	2883.33	476.846	3.05852	3.45989	2.67838	3.0656	0.390806
Cluster_658	CG12_big_fil_rev_8_21_14_0.65_scaffold_10613_c_5	613.81	373.103	2025.41	JAGTWS010000014.1_2	2186.25	3869.39	766.802		Cluster_658	CG12_big_fil_rev_8_21_14_0.65_scaffold_10613_c_5	20298.7	21662.4	21469.3	4.30747	4.33571	4.33182	4.325	0.0153049	JAGTWS010000014.1_2	2623.5	3869.39	1096.53	3.41888	3.58764	3.04002	3.34885	0.280449
Cluster_625	CG12_big_fil_rev_8_21_14_0.65_scaffold_5140_c_9	251.386	148.112	800.707	JAGTWS010000014.1_8	6518.76	13219.1	3850.87		Cluster_625	CG12_big_fil_rev_8_21_14_0.65_scaffold_5140_c_9	8313.33	8599.39	8487.49	3.91977	3.93447	3.92878	3.92767	0.00740841	JAGTWS010000014.1_8	7822.51	13219.1	5506.75	3.89335	4.1212	3.7409	3.91848	0.191396
Cluster_1138	CG03_land_8_20_14_0.80_scaffold_5077_c_13	484.893	260.739	1620.71	JAGTWS010000015.1_2	29298.6	41888.7	12283.6		Cluster_1138	CG03_land_8_20_14_0.80_scaffold_5077_c_13	16035.4	15138.5	17179.5	4.20508	4.18008	4.23501	4.20673	0.027501	JAGTWS010000015.1_2	35158.3	41888.7	17565.5	4.54603	4.6221	4.24466	4.47093	0.19961
Cluster_92	CG12_big_fil_rev_8_21_14_0.65_scaffold_12687_c_2	622.28	376.475	1965.52	JAGTWS010000016.1_2	2655.96	5068.41	1219.27		Cluster_92	CG12_big_fil_rev_8_21_14_0.65_scaffold_12687_c_2	20578.8	21858.2	20834.5	4.31342	4.33961	4.31878	4.32394	0.0138372	JAGTWS010000016.1_2	3187.15	5068.41	1743.55	3.5034	3.70487	3.24143	3.48324	0.232376
Cluster_469	CG12_big_fil_rev_8_21_14_0.65_scaffold_12687_c_3	624.297	375.176	1974.72	JAGTWS010000016.1_3	3920.1	4818.72	1184.44		Cluster_469	CG12_big_fil_rev_8_21_14_0.65_scaffold_12687_c_3	20645.5	21782.7	20932	4.31483	4.33811	4.32081	4.32458	0.0120925	JAGTWS010000016.1_3	4704.12	4818.72	1693.75	3.67248	3.68293	3.22885	3.52809	0.259199
Cluster_1631	CG12_big_fil_rev_8_21_14_0.65_scaffold_12687_c_4	628.037	384.242	1920.05	JAGTWS010000016.1_4	17843.5	18166.6	6446.16		Cluster_1631	CG12_big_fil_rev_8_21_14_0.65_scaffold_12687_c_4	20769.2	22309.1	20352.5	4.31742	4.34848	4.30862	4.32484	0.0209422	JAGTWS010000016.1_4	21412.2	18166.6	9218.01	4.33066	4.25927	3.96464	4.18486	0.194027
Cluster_201	CG12_big_fil_rev_8_21_14_0.65_scaffold_12687_c_6	empty	empty	empty	JAGTWS010000016.1_6	1802.21	4278.42	684.767		Cluster_201	CG12_big_fil_rev_8_21_14_0.65_scaffold_12687_c_6	#VALUE!	#VALUE!	#VALUE!	#VALUE!	#VALUE!	#VALUE!	#VALUE!	#VALUE!	JAGTWS010000016.1_6	2162.65	4278.42	979.216	3.33499	3.63128	2.99088	3.31905	0.3205
Cluster_863	CG03_land_8_20_14_0.80_scaffold_42184_c_2	641.142	381.417	2019.16	JAGTWS010000016.1_7	9817.49	14300.6	5400.95		Cluster_863	CG03_land_8_20_14_0.80_scaffold_42184_c_2	21202.6	22145.1	21403.1	4.32639	4.34528	4.33048	4.33405	0.00993769	JAGTWS010000016.1_7	11781	14300.6	7723.35	4.07118	4.15535	3.88781	4.03811	0.136805
Cluster_1120	CG12_big_fil_rev_8_21_14_0.65_scaffold_9825_c_2	574.029	340.039	1767.66	JAGTWS010000016.1_8	922.212	2825.42	348.879		Cluster_1120	CG12_big_fil_rev_8_21_14_0.65_scaffold_9825_c_2	18983.1	19742.7	18737.2	4.27837	4.29541	4.2727	4.28216	0.0118158	JAGTWS010000016.1_8	1106.65	2825.42	498.897	3.04401	3.45108	2.69801	3.06437	0.376949
Cluster_254	CG12_big_fil_rev_8_21_14_0.65_scaffold_3467_c_3	261.72	159.205	846.728	JAGTWS010000017.1_2	2410.31	4430.43	633.243		Cluster_254	CG12_big_fil_rev_8_21_14_0.65_scaffold_3467_c_3	8655.07	9243.41	8975.32	3.93727	3.96583	3.95305	3.95205	0.014307	JAGTWS010000017.1_2	2892.37	4430.43	905.537	3.46125	3.64645	2.95691	3.35487	0.356868
Cluster_953	CG12_big_fil_rev_8_21_14_0.65_scaffold_7958_c_7	628.933	352.632	1897.02	JAGTWS010000017.1_4	2546.69	2927.49	717.296		Cluster_953	CG12_big_fil_rev_8_21_14_0.65_scaffold_7958_c_7	20798.8	20473.8	20108.4	4.31804	4.3112	4.30338	4.31087	0.00733543	JAGTWS010000017.1_4	3056.03	2927.49	1025.73	3.48516	3.4665	3.01103	3.3209	0.26851
Cluster_626	CG12_big_fil_rev_8_21_14_0.65_scaffold_6490_c_2	600.042	371.272	1800.22	JAGTWS010000017.1_5	4370.16	5953.11	1419.78		Cluster_626	CG12_big_fil_rev_8_21_14_0.65_scaffold_6490_c_2	19843.4	21556.1	19082.4	4.29762	4.33357	4.28063	4.30394	0.0270293	JAGTWS010000017.1_5	5244.19	5953.11	2030.28	3.71968	3.77474	3.30756	3.60066	0.255324
Cluster_989	CG12_big_fil_rev_8_21_14_0.65_scaffold_24170_c_4	317.719	185.287	1003.87	JAGTWS010000018.1_3	3644.3	5419.43	1686.02		Cluster_989	CG12_big_fil_rev_8_21_14_0.65_scaffold_24170_c_4	10507	10757.8	10641	4.02148	4.03172	4.02698	4.02673	0.00512716	JAGTWS010000018.1_3	4373.16	5419.43	2411.01	3.6408	3.73395	3.3822	3.58565	0.182246
Cluster_1442	CG12_big_fil_rev_8_21_14_0.65_scaffold_4857_c_7	593.18	337.143	1831.47	JAGTWS010000018.1_5	4041.5	5933.87	1662.79		Cluster_1442	CG12_big_fil_rev_8_21_14_0.65_scaffold_4857_c_7	19616.5	19574.5	19413.6	4.29262	4.29169	4.28811	4.29081	0.00238406	JAGTWS010000018.1_5	4849.8	5933.87	2377.79	3.68572	3.77334	3.37617	3.61174	0.208661
Cluster_1429	CG12_big_fil_rev_8_21_14_0.65_scaffold_4857_c_8	572.333	325.249	1730.44	JAGTWS010000018.1_6	2111.5	3300.64	1159.35		Cluster_1429	CG12_big_fil_rev_8_21_14_0.65_scaffold_4857_c_8	18927.1	18884	18342.7	4.27708	4.27609	4.26346	4.27221	0.00759454	JAGTWS010000018.1_6	2533.8	3300.64	1657.87	3.40377	3.5186	3.21955	3.38064	0.15086
Cluster_991	CG12_big_fil_rev_8_21_14_0.65_scaffold_4857_c_10	605.569	351.76	1872.55	JAGTWS010000018.1_7	3406.33	4562.58	1209.94		Cluster_991	CG12_big_fil_rev_8_21_14_0.65_scaffold_4857_c_10	20026.2	20423.2	19849	4.3016	4.31012	4.29774	4.30315	0.00633689	JAGTWS010000018.1_7	4087.6	4562.58	1730.21	3.61147	3.65921	3.2381	3.50293	0.230586
Cluster_713	CG12_big_fil_rev_8_21_14_0.65_scaffold_4857_c_11	empty	empty	empty	JAGTWS010000018.1_8	1325.01	4480.06	721.583		Cluster_713	CG12_big_fil_rev_8_21_14_0.65_scaffold_4857_c_11	#VALUE!	#VALUE!	#VALUE!	#VALUE!	#VALUE!	#VALUE!	#VALUE!	#VALUE!	JAGTWS010000018.1_8	1590.02	4480.06	1031.86	3.2014	3.65128	3.01362	3.28877	0.327686
Cluster_938	CG03_land_8_20_14_0.80_scaffold_10222_c_5	584.693	348.511	1833.92	JAGTWS010000018.1_9	663.347	3358.72	187.641		Cluster_938	CG03_land_8_20_14_0.80_scaffold_10222_c_5	19335.8	20234.5	19439.5	4.28636	4.30609	4.28869	4.29371	0.0107841	JAGTWS010000018.1_9	796.016	3358.72	268.326	2.90092	3.52617	2.42866	2.95192	0.55053
Cluster_555	CG12_big_fil_rev_8_21_14_0.65_scaffold_11924_c_1	383.053	219.508	1142.89	JAGTWS010000019.1_10	1898.08	4209.17	872.379		Cluster_555	CG12_big_fil_rev_8_21_14_0.65_scaffold_11924_c_1	12667.6	12744.7	12114.6	4.10269	4.10533	4.08331	4.09711	0.0120241	JAGTWS010000019.1_10	2277.7	4209.17	1247.5	3.3575	3.6242	3.09604	3.35924	0.264082
Cluster_343	CG12_big_fil_rev_8_21_14_0.65_scaffold_3427_c_2	550.262	328.899	1693	JAGTWS010000019.1_3	2829.49	5426.45	1063.46		Cluster_343	CG12_big_fil_rev_8_21_14_0.65_scaffold_3427_c_2	18197.2	19095.9	17945.8	4.26	4.28094	4.25396	4.26497	0.0141573	JAGTWS010000019.1_3	3395.38	5426.45	1520.74	3.53089	3.73452	3.18206	3.48249	0.279393
Cluster_1240	CG12_big_fil_rev_8_21_14_0.65_scaffold_3863_c_3	568.435	335.719	1803.22	JAGTWS010000019.1_6	8194.57	13686.8	4382.53		Cluster_1240	CG12_big_fil_rev_8_21_14_0.65_scaffold_3863_c_3	18798.1	19491.9	19114.1	4.27411	4.28985	4.28135	4.28177	0.00787771	JAGTWS010000019.1_6	9833.48	13686.8	6267.02	3.99271	4.1363	3.79706	3.97536	0.170284
Cluster_686	CG12_big_fil_rev_8_21_14_0.65_scaffold_3863_c_2	583.328	349.325	1825.28	JAGTWS010000019.1_7	1388.92	3988.53	563.754		Cluster_686	CG12_big_fil_rev_8_21_14_0.65_scaffold_3863_c_2	19290.7	20281.8	19347.9	4.28535	4.30711	4.28663	4.29303	0.0122085	JAGTWS010000019.1_7	1666.7	3988.53	806.168	3.22186	3.60081	2.90643	3.24303	0.347677
Cluster_818	CG03_land_8_20_14_0.80_scaffold_11981_c_13	592.801	327.937	1821.3	JAGTWS010000020.1_10	564.233	1571.49	185.023		Cluster_818	CG03_land_8_20_14_0.80_scaffold_11981_c_13	19603.9	19040	19305.8	4.29234	4.27967	4.28569	4.2859	0.00634036	JAGTWS010000020.1_10	677.079	1571.49	264.583	2.83064	3.19631	2.42256	2.8165	0.387068
Cluster_2228	CG12_big_fil_rev_8_21_14_0.65_scaffold_5893_c_4	313.63	157.6	943.596	JAGTWS010000020.1_4	477.04	1339.89	227.473		Cluster_2228	CG12_big_fil_rev_8_21_14_0.65_scaffold_5893_c_4	10371.7	9150.26	10002.1	4.01585	3.96143	4.00009	3.99246	0.0280005	JAGTWS010000020.1_4	572.448	1339.89	325.286	2.75774	3.12707	2.51226	2.79902	0.309475
Cluster_503	CG12_big_fil_rev_8_21_14_0.65_scaffold_13124_c_5	621.354	351.243	1838.98	JAGTWS010000020.1_6	2241.18	2417.87	595.194		Cluster_503	CG12_big_fil_rev_8_21_14_0.65_scaffold_13124_c_5	20548.2	20393.2	19493.2	4.31277	4.30948	4.28988	4.30405	0.0123757	JAGTWS010000020.1_6	2689.42	2417.87	851.128	3.42966	3.38343	2.92999	3.2477	0.276106
Cluster_1261	CG12_big_fil_rev_8_21_14_0.65_scaffold_12852_c_3	643.323	373.977	1909.24	JAGTWS010000020.1_9	533.344	1550.87	124.383		Cluster_1261	CG12_big_fil_rev_8_21_14_0.65_scaffold_12852_c_3	21274.7	21713.1	20237.9	4.32786	4.33672	4.30617	4.32358	0.0157212	JAGTWS010000020.1_9	640.013	1550.87	177.868	2.80619	3.19058	2.2501	2.74895	0.472843
Cluster_1501	CG12_big_fil_rev_8_21_14_0.65_scaffold_8660_c_1	572.138	307.029	1732.59	JAGTWS010000021.1_5	343.584	2351.34	110.328		Cluster_1501	CG12_big_fil_rev_8_21_14_0.65_scaffold_8660_c_1	18920.6	17826.1	18365.4	4.27693	4.25106	4.264	4.264	0.012939	JAGTWS010000021.1_5	412.301	2351.34	157.77	2.61521	3.37131	2.19802	2.72818	0.594748
Cluster_477	CG12_big_fil_rev_8_21_14_0.65_scaffold_20437_c_1	545.754	316.486	1716.86	JAGTWS010000021.1_7	1987.84	5040.66	680.573		Cluster_477	CG12_big_fil_rev_8_21_14_0.65_scaffold_20437_c_1	18048.1	18375.2	18198.7	4.25643	4.26423	4.26004	4.26023	0.00390352	JAGTWS010000021.1_7	2385.41	5040.66	973.219	3.37756	3.70249	2.98821	3.35609	0.357622
Cluster_1592	CG12_big_fil_rev_8_21_14_0.65_scaffold_28735_c_4	418.04	236.3	1307.74	JAGTWS010000023.1_2	2755.59	5174.26	897.478		Cluster_1592	CG12_big_fil_rev_8_21_14_0.65_scaffold_28735_c_4	13824.6	13719.6	13862	4.14065	4.13734	4.14183	4.13994	0.00232646	JAGTWS010000023.1_2	3306.71	5174.26	1283.39	3.5194	3.71385	3.10836	3.4472	0.309133
Cluster_379	CG_SAG_2014_w16S_AYZSC_12_length_5807_cov_51.3981_8	210.674	108.704	619.296	JAGTWS010000023.1_5	1610.18	4271.35	655.491		Cluster_379	CG_SAG_2014_w16S_AYZSC_12_length_5807_cov_51.3981_8	6966.99	6311.34	6564.54	3.84305	3.80012	3.8172	3.82012	0.0216104	JAGTWS010000023.1_5	1932.22	4271.35	937.352	3.28606	3.63057	2.9719	3.29617	0.329448
Cluster_1493	CG03_land_8_20_14_0.80_scaffold_30945_c_3	638.945	365.544	1997.65	JAGTWS010000023.1_6	24652.8	22431.8	10016.2		Cluster_1493	CG03_land_8_20_14_0.80_scaffold_30945_c_3	21129.9	21223.5	21175.1	4.3249	4.32682	4.32583	4.32585	0.000959776	JAGTWS010000023.1_6	29583.3	22431.8	14323.2	4.47105	4.35086	4.15604	4.32598	0.158971
Cluster_463	CG12_big_fil_rev_8_21_14_0.65_scaffold_8639_c_7	1013.85	607.137	3177.11	JAGTWS010000024.1_1	11792.1	10527	5181.02		Cluster_463	CG12_big_fil_rev_8_21_14_0.65_scaffold_8639_c_7	33527.9	35250.4	33677.4	4.52541	4.54716	4.52734	4.5333	0.0120426	JAGTWS010000024.1_1	14150.5	10527	7408.86	4.15077	4.0223	3.86975	4.01428	0.140682
Cluster_1714	CG12_big_fil_rev_8_21_14_0.65_scaffold_8639_c_6	1093.52	624.201	3394.48	JAGTWS010000024.1_2	3011.32	4055.99	798.916		Cluster_1714	CG12_big_fil_rev_8_21_14_0.65_scaffold_8639_c_6	36162.7	36241.1	35981.5	4.55826	4.5592	4.55608	4.55785	0.00160199	JAGTWS010000024.1_2	3613.58	4055.99	1142.45	3.55794	3.6081	3.05784	3.40796	0.304248
Cluster_941	CG12_big_fil_rev_8_21_14_0.65_scaffold_17386_c_2	506.93	309.3	1589.66	JAGTWS010000024.1_7	1194.21	4444.62	595.079		Cluster_941	CG12_big_fil_rev_8_21_14_0.65_scaffold_17386_c_2	16764.2	17958	16850.4	4.22438	4.25426	4.22661	4.23508	0.0166424	JAGTWS010000024.1_7	1433.05	4444.62	850.963	3.15626	3.64784	2.92991	3.24467	0.367036
Cluster_1795	CG12_big_fil_rev_8_21_14_0.65_scaffold_8702_c_1	297.331	171.11	944.406	JAGTWS010000026.1_3	291.138	2389.15	119.006		Cluster_1795	CG12_big_fil_rev_8_21_14_0.65_scaffold_8702_c_1	9832.74	9934.67	10010.7	3.99267	3.99715	4.00046	3.99676	0.00390941	JAGTWS010000026.1_3	349.366	2389.15	170.179	2.54328	3.37824	2.23091	2.71748	0.593172
Cluster_1752	CG12_big_fil_rev_8_21_14_0.65_scaffold_8702_c_2	317.011	184.076	942.595	JAGTWS010000026.1_4	15346.3	17463.5	4131.48		Cluster_1752	CG12_big_fil_rev_8_21_14_0.65_scaffold_8702_c_2	10483.5	10687.4	9991.51	4.02051	4.02887	3.99963	4.01634	0.015061	JAGTWS010000026.1_4	18415.6	17463.5	5908.02	4.26518	4.24213	3.77144	4.09292	0.278646
Cluster_2000	CG12_big_fil_rev_8_21_14_0.65_scaffold_8702_c_3	303.298	189.298	990.607	JAGTWS010000026.1_5	18495.5	17442	11571.8		Cluster_2000	CG12_big_fil_rev_8_21_14_0.65_scaffold_8702_c_3	10030.1	10990.6	10500.4	4.0013	4.04102	4.02121	4.02118	0.0198596	JAGTWS010000026.1_5	22194.6	17442	16547.7	4.34625	4.2416	4.21874	4.26886	0.0679867
Cluster_912	CG12_big_fil_rev_8_21_14_0.65_scaffold_8702_c_4	317.632	192.734	993.283	JAGTWS010000026.1_6	1121.31	2510.37	501.496		Cluster_912	CG12_big_fil_rev_8_21_14_0.65_scaffold_8702_c_4	10504.1	11190.2	10528.8	4.02136	4.04884	4.02238	4.03086	0.0155781	JAGTWS010000026.1_6	1345.57	2510.37	717.14	3.12891	3.39974	2.8556	3.12808	0.272068
Cluster_1499	CG12_big_fil_rev_8_21_14_0.65_scaffold_8262_c_7	280.887	168.738	884.299	JAGTWS010000027.1_11	300.197	2408.27	177.192		Cluster_1499	CG12_big_fil_rev_8_21_14_0.65_scaffold_8262_c_7	9288.92	9796.92	9373.57	3.96797	3.99109	3.97191	3.97699	0.0123713	JAGTWS010000027.1_11	360.236	2408.27	253.384	2.55659	3.38171	2.40378	2.78069	0.526072
Cluster_724	CG12_big_fil_rev_8_21_14_0.65_scaffold_11062_c_5	empty	empty	empty	JAGTWS010000027.1_3	3746.48	8053.29	2372.04		Cluster_724	CG12_big_fil_rev_8_21_14_0.65_scaffold_11062_c_5	#VALUE!	#VALUE!	#VALUE!	#VALUE!	#VALUE!	#VALUE!	#VALUE!	#VALUE!	JAGTWS010000027.1_3	4495.78	8053.29	3392.01	3.65281	3.90597	3.53046	3.69641	0.191518
Cluster_1081	CG12_big_fil_rev_8_21_14_0.65_scaffold_6010_c_2	328.032	183.658	1025.26	JAGTWS010000027.1_4	981.331	2399.52	438.343		Cluster_1081	CG12_big_fil_rev_8_21_14_0.65_scaffold_6010_c_2	10848	10663.2	10867.8	4.03535	4.02789	4.03614	4.03313	0.00455393	JAGTWS010000027.1_4	1177.6	2399.52	626.83	3.071	3.38012	2.79715	3.08276	0.291665
Cluster_822	CG12_big_fil_rev_8_21_14_0.65_scaffold_6010_c_3	324.505	177.485	979.107	JAGTWS010000027.1_5	1390.41	3090.62	527.839		Cluster_822	CG12_big_fil_rev_8_21_14_0.65_scaffold_6010_c_3	10731.4	10304.8	10378.5	4.03066	4.01304	4.01614	4.01994	0.00940488	JAGTWS010000027.1_5	1668.49	3090.62	754.809	3.22232	3.49005	2.87784	3.19674	0.306905
Cluster_1583	CG12_big_fil_rev_8_21_14_0.65_scaffold_6010_c_4	332.072	195.956	1022.74	JAGTWS010000027.1_6	2098.62	4713.69	793.727		Cluster_1583	CG12_big_fil_rev_8_21_14_0.65_scaffold_6010_c_4	10981.6	11377.2	10841	4.04067	4.05604	4.03507	4.04392	0.0108558	JAGTWS010000027.1_6	2518.35	4713.69	1135.03	3.40112	3.67336	3.05501	3.37649	0.309911
Cluster_1054	CG12_big_fil_rev_8_21_14_0.65_scaffold_6010_c_5	338.844	182.062	1002.29	JAGTWS010000027.1_7	422.323	2780.65	203.623		Cluster_1054	CG12_big_fil_rev_8_21_14_0.65_scaffold_6010_c_5	11205.6	10570.5	10624.2	4.04943	4.0241	4.0263	4.03328	0.0140363	JAGTWS010000027.1_7	506.788	2780.65	291.181	2.70483	3.44415	2.46416	2.87105	0.510699
Cluster_2425	CG03_land_8_20_14_0.80_scaffold_11958_c_3	573.618	305.971	1791.34	JAGTWS010000028.1_3	15291	11356.8	3229.29		Cluster_2425	CG03_land_8_20_14_0.80_scaffold_11958_c_3	18969.6	17764.7	18988.2	4.27806	4.24956	4.27848	4.2687	0.0165788	JAGTWS010000028.1_3	18349.2	11356.8	4617.89	4.26362	4.05526	3.66444	3.99444	0.304181
Cluster_252	CG03_land_8_20_14_0.80_scaffold_3265_c_13	589.105	328.845	1806.41	JAGTWS010000028.1_5	472.163	1030.84	168.065		Cluster_252	CG03_land_8_20_14_0.80_scaffold_3265_c_13	19481.7	19092.8	19147.9	4.28963	4.28087	4.28212	4.28421	0.00473631	JAGTWS010000028.1_5	566.596	1030.84	240.332	2.75327	3.01319	2.38081	2.71576	0.317854
Cluster_77	CG12_big_fil_rev_8_21_14_0.65_scaffold_1825_c_3	665.01	371.61	1983.14	JAGTWS010000030.1_1	3100.77	5447.97	1139.24		Cluster_77	CG12_big_fil_rev_8_21_14_0.65_scaffold_1825_c_3	21991.9	21575.7	21021.3	4.34226	4.33396	4.32266	4.33296	0.00983993	JAGTWS010000030.1_1	3720.92	5447.97	1629.12	3.57065	3.73623	3.21195	3.50628	0.268003
Cluster_378	CG12_big_fil_rev_8_21_14_0.65_scaffold_15694_c_1	641.172	391.831	1964.08	JAGTWS010000030.1_6	2047.25	4692.32	1088.16		Cluster_378	CG12_big_fil_rev_8_21_14_0.65_scaffold_15694_c_1	21203.6	22749.7	20819.2	4.32641	4.35698	4.31846	4.33395	0.020333	JAGTWS010000030.1_6	2456.7	4692.32	1556.07	3.39035	3.67139	3.19203	3.41792	0.240866
Cluster_296	CG03_land_8_20_14_0.80_scaffold_1633_c_21	586.555	326.981	1768.85	JAGTWS010000031.1_5	161.202	1521.43	50.5478		Cluster_296	CG03_land_8_20_14_0.80_scaffold_1633_c_21	19397.4	18984.5	18749.8	4.28774	4.2784	4.273	4.27971	0.00746063	JAGTWS010000031.1_5	193.443	1521.43	72.2833	2.28655	3.18225	1.85904	2.44261	0.675271
Cluster_2172	CG03_land_8_20_14_0.80_scaffold_3265_c_9	623.83	336.483	1908.41	JAGTWS010000033.1_2	3719.24	8243.37	1663.98		Cluster_2172	CG03_land_8_20_14_0.80_scaffold_3265_c_9	20630.1	19536.2	20229.2	4.3145	4.29084	4.30598	4.30377	0.0119833	JAGTWS010000033.1_2	4463.09	8243.37	2379.49	3.64964	3.9161	3.37648	3.64741	0.269818
Cluster_140	CG12_big_fil_rev_8_21_14_0.65_scaffold_1921_c_14	657.148	354.815	2033.65	JAGTWS010000033.1_3	1100.16	3319.76	429.749		Cluster_140	CG12_big_fil_rev_8_21_14_0.65_scaffold_1921_c_14	21731.9	20600.5	21556.6	4.3371	4.31388	4.33358	4.32819	0.0125144	JAGTWS010000033.1_3	1320.2	3319.76	614.541	3.12064	3.52111	2.78855	3.14343	0.36681
Cluster_2137	CG12_big_fil_rev_8_21_14_0.65_scaffold_6968_c_4	611.929	379.437	1939.34	JAGTWS010000034.1_2	22014.7	31027.4	9295.69		Cluster_2137	CG12_big_fil_rev_8_21_14_0.65_scaffold_6968_c_4	20236.5	22030.1	20557	4.30614	4.34302	4.31296	4.3207	0.0196224	JAGTWS010000034.1_2	26417.7	31027.4	13292.8	4.42189	4.49174	4.12362	4.34575	0.195519
Cluster_486	CG12_big_fil_rev_8_21_14_0.65_scaffold_6968_c_3	622.183	343.013	1860.86	JAGTWS010000034.1_3	50648.8	42360.1	27902.4		Cluster_486	CG12_big_fil_rev_8_21_14_0.65_scaffold_6968_c_3	20575.6	19915.3	19725.1	4.31335	4.29919	4.29502	4.30252	0.00960983	JAGTWS010000034.1_3	60778.5	42360.1	39900.5	4.78375	4.62696	4.60098	4.67056	0.0988811
Cluster_135	CG12_big_fil_rev_8_21_14_0.65_scaffold_6968_c_2	598.398	351.842	1845.91	JAGTWS010000034.1_4	13915.1	16238.9	6977.91		Cluster_135	CG12_big_fil_rev_8_21_14_0.65_scaffold_6968_c_2	19789	20427.9	19566.7	4.29642	4.31022	4.29152	4.29939	0.00969945	JAGTWS010000034.1_4	16698.1	16238.9	9978.41	4.22267	4.21056	3.99906	4.14409	0.125748
Cluster_1504	CG12_big_fil_rev_8_21_14_0.65_scaffold_6968_c_1	618.394	360.616	1913.76	JAGTWS010000034.1_5	9738.23	12023.1	3954.59		Cluster_1504	CG12_big_fil_rev_8_21_14_0.65_scaffold_6968_c_1	20450.3	20937.4	20285.9	4.3107	4.32092	4.30719	4.31294	0.00713281	JAGTWS010000034.1_5	11685.9	12023.1	5655.06	4.06766	4.08002	3.75244	3.96671	0.185664
Cluster_412	CG12_big_fil_rev_8_21_14_0.65_scaffold_1342_c_3	563.676	303.124	1717.06	JAGTWS010000034.1_7	4297.32	8176.56	2291.8		Cluster_412	CG12_big_fil_rev_8_21_14_0.65_scaffold_1342_c_3	18640.8	17599.4	18200.8	4.27046	4.2455	4.26009	4.25868	0.0125422	JAGTWS010000034.1_7	5156.79	8176.56	3277.27	3.71238	3.91257	3.51551	3.71349	0.198532
Cluster_1184	CG03_land_8_20_14_0.80_scaffold_11981_c_4	504.617	297.915	1551.27	JAGTWS010000035.1_3	572.628	2440.11	221.034		Cluster_1184	CG03_land_8_20_14_0.80_scaffold_11981_c_4	16687.7	17297	16443.5	4.2224	4.23797	4.21599	4.22545	0.0113025	JAGTWS010000035.1_3	687.153	2440.11	316.078	2.83705	3.38741	2.49979	2.90809	0.448051
Cluster_1928	CG12_big_fil_rev_8_21_14_0.65_scaffold_2614_c_4	301.383	161.82	934.273	JAGTWS010000036.1_12	1767.1	2723.33	807.977		Cluster_1928	CG12_big_fil_rev_8_21_14_0.65_scaffold_2614_c_4	9966.73	9395.29	9903.3	3.99855	3.97291	3.99578	3.98908	0.0140728	JAGTWS010000036.1_12	2120.52	2723.33	1155.41	3.32644	3.4351	3.06274	3.27476	0.191487
Cluster_932	CG12_big_fil_rev_8_21_14_0.65_scaffold_2614_c_3	351.162	232.403	1128.89	JAGTWS010000036.1_13	2341.59	5309.79	840.04		Cluster_932	CG12_big_fil_rev_8_21_14_0.65_scaffold_2614_c_3	11612.9	13493.3	11966.2	4.06494	4.13012	4.07796	4.09101	0.0344922	JAGTWS010000036.1_13	2809.91	5309.79	1201.26	3.44869	3.72508	3.07964	3.4178	0.323828
Cluster_1536	CG12_big_fil_rev_8_21_14_0.65_scaffold_2614_c_14	289.078	163.696	965.637	JAGTWS010000036.1_2	15124.1	10420.6	4969.3		Cluster_1536	CG12_big_fil_rev_8_21_14_0.65_scaffold_2614_c_14	9559.81	9504.2	10235.8	3.98045	3.97792	4.01012	3.98949	0.0179066	JAGTWS010000036.1_2	18148.9	10420.6	7106.09	4.25885	4.01789	3.85163	4.04279	0.204748
Cluster_1716	CG12_big_fil_rev_8_21_14_0.65_scaffold_2614_c_12	292.645	180.851	927.096	JAGTWS010000036.1_4	8536.3	9680.5	4091.83		Cluster_1716	CG12_big_fil_rev_8_21_14_0.65_scaffold_2614_c_12	9677.77	10500.2	9827.22	3.98578	4.0212	3.99243	3.9998	0.0188264	JAGTWS010000036.1_4	10243.6	9680.5	5851.31	4.01045	3.9859	3.76725	3.9212	0.133886
Cluster_1664	CG12_big_fil_rev_8_21_14_0.65_scaffold_2614_c_9	290.212	180.665	972.463	JAGTWS010000036.1_7	1938.09	3660.19	1151.27		Cluster_1664	CG12_big_fil_rev_8_21_14_0.65_scaffold_2614_c_9	9597.3	10489.4	10308.1	3.98215	4.02075	4.01318	4.00536	0.0204543	JAGTWS010000036.1_7	2325.71	3660.19	1646.31	3.36655	3.5635	3.21651	3.38219	0.174023
Cluster_304	cg_3.0_sub100_scaffold_896_c_2	1188.77	684.886	3603.9	JAGTWS010000037.1_1	82397.2	106962	39871.3		Cluster_304	cg_3.0_sub100_scaffold_896_c_2	39312.6	39764.5	38201.3	4.59453	4.5995	4.58208	4.59204	0.00897271	JAGTWS010000037.1_1	98876.7	106962	57016	4.99509	5.02923	4.756	4.92677	0.148879
Cluster_298	CG03_land_8_20_14_0.80_scaffold_13188_c_4	566.936	337.412	1824.94	JAGTWS010000037.1_4	548.394	2505.14	184.807		Cluster_298	CG03_land_8_20_14_0.80_scaffold_13188_c_4	18748.6	19590.2	19344.4	4.27297	4.29204	4.28655	4.28385	0.00981772	JAGTWS010000037.1_4	658.073	2505.14	264.274	2.81827	3.39883	2.42205	2.87972	0.491279
Cluster_520	CG12_big_fil_rev_8_21_14_0.65_scaffold_4159_c_2	268.198	149.389	850.263	JAGTWS010000038.1_2	2503.56	7293.59	1411.44		Cluster_520	CG12_big_fil_rev_8_21_14_0.65_scaffold_4159_c_2	8869.3	8673.54	9012.79	3.94789	3.9382	3.95486	3.94698	0.00836828	JAGTWS010000038.1_2	3004.27	7293.59	2018.37	3.47774	3.86294	3.305	3.54856	0.285633
Cluster_87	CG12_big_fil_rev_8_21_14_0.65_scaffold_4159_c_3	302.584	173.993	936.098	JAGTWS010000038.1_3	3201.18	5527.71	1534.57		Cluster_87	CG12_big_fil_rev_8_21_14_0.65_scaffold_4159_c_3	10006.4	10102	9922.64	4.00028	4.00441	3.99663	4.00044	0.00389286	JAGTWS010000038.1_3	3841.42	5527.71	2194.44	3.58449	3.74255	3.34132	3.55612	0.20211
Cluster_693	CG12_big_fil_rev_8_21_14_0.65_scaffold_4702_c_2	618.655	348.934	1881.57	JAGTWS010000038.1_4	390.485	2843.3	154.549		Cluster_693	CG12_big_fil_rev_8_21_14_0.65_scaffold_4702_c_2	20458.9	20259.1	19944.6	4.31088	4.30662	4.29983	4.30578	0.00557663	JAGTWS010000038.1_4	468.582	2843.3	221.004	2.67079	3.45382	2.3444	2.823	0.570159
Cluster_1410	CG03_land_8_20_14_0.80_scaffold_3775_c_17	625.156	332.439	1833.82	JAGTWS010000039.1_3	18023.9	19795.5	9045.64		Cluster_1410	CG03_land_8_20_14_0.80_scaffold_3775_c_17	20673.9	19301.4	19438.5	4.31542	4.28559	4.28866	4.29656	0.0164092	JAGTWS010000039.1_3	21628.7	19795.5	12935.3	4.33503	4.29657	4.11178	4.24779	0.119352
Cluster_188	CG12_big_fil_rev_8_21_14_0.65_scaffold_4159_c_5	300.698	171.73	932.712	JAGTWS010000039.1_4	3518.65	5132.5	1331.96		Cluster_188	CG12_big_fil_rev_8_21_14_0.65_scaffold_4159_c_5	9944.09	9970.67	9886.74	3.99757	3.99872	3.99505	3.99711	0.00187666	JAGTWS010000039.1_4	4222.38	5132.5	1904.71	3.62556	3.71033	3.27983	3.53857	0.228051
Cluster_974	CG12_big_fil_rev_8_21_14_0.65_scaffold_3863_c_1	586.382	347.912	1837.26	JAGTWS010000039.1_5	789.633	2818.41	270.204		Cluster_974	CG12_big_fil_rev_8_21_14_0.65_scaffold_3863_c_1	19391.7	20199.8	19474.9	4.28761	4.30535	4.28948	4.29415	0.00974481	JAGTWS010000039.1_5	947.56	2818.41	386.392	2.97661	3.45	2.58703	3.00455	0.432166
Cluster_1309	CG03_land_8_20_14_0.80_scaffold_12824_c_4	658.946	381.289	2016.15	JAGTWS010000040.1_2	20353.1	14215.3	6747.33		Cluster_1309	CG03_land_8_20_14_0.80_scaffold_12824_c_4	21791.3	22137.6	21371.2	4.33828	4.34513	4.32983	4.33775	0.00766546	JAGTWS010000040.1_2	24423.8	14215.3	9648.69	4.38781	4.15276	3.98447	4.17501	0.202591
Cluster_1082	CG12_big_fil_rev_8_21_14_0.65_scaffold_20437_c_3	550.351	320.98	1680.31	JAGTWS010000040.1_5	245.745	1637.61	89.6854		Cluster_1082	CG12_big_fil_rev_8_21_14_0.65_scaffold_20437_c_3	18200.1	18636.1	17811.3	4.26007	4.27035	4.2507	4.26037	0.00983248	JAGTWS010000040.1_5	294.894	1637.61	128.25	2.46967	3.21421	2.10806	2.59731	0.564015
Cluster_1762	CG12_big_fil_rev_8_21_14_0.65_scaffold_5704_c_3	530.301	326.151	1762.32	JAGTWS010000040.1_6	689.955	2411.99	143.844		Cluster_1762	CG12_big_fil_rev_8_21_14_0.65_scaffold_5704_c_3	17537	18936.3	18680.6	4.24396	4.2773	4.27139	4.26421	0.0177906	JAGTWS010000040.1_6	827.946	2411.99	205.696	2.918	3.38238	2.31323	2.8712	0.536109
Cluster_909	CG12_big_fil_rev_8_21_14_0.65_scaffold_8702_c_5	299.02	164.644	859.385	JAGTWS010000041.1_10	7340.23	8250.73	3066.63		Cluster_909	CG12_big_fil_rev_8_21_14_0.65_scaffold_8702_c_5	9888.61	9559.24	9109.49	3.99514	3.98042	3.95949	3.97835	0.0179108	JAGTWS010000041.1_10	8808.27	8250.73	4385.29	3.94489	3.91649	3.642	3.83446	0.167281
Cluster_2417	CG12_big_fil_rev_8_21_14_0.65_scaffold_8702_c_12	333.219	207.029	1016.12	JAGTWS010000041.1_3	6830.42	5478.05	3010.19		Cluster_2417	CG12_big_fil_rev_8_21_14_0.65_scaffold_8702_c_12	11019.6	12020.1	10770.9	4.04216	4.07991	4.03225	4.05144	0.0251463	JAGTWS010000041.1_3	8196.5	5478.05	4304.57	3.91363	3.73863	3.63393	3.76206	0.141314
Cluster_1650	CG12_big_fil_rev_8_21_14_0.65_scaffold_8702_c_10	295.704	180.045	933.294	JAGTWS010000041.1_5	24095.2	19172.4	8973.88		Cluster_1650	CG12_big_fil_rev_8_21_14_0.65_scaffold_8702_c_10	9778.93	10453.4	9892.92	3.99029	4.01926	3.99532	4.00162	0.0154766	JAGTWS010000041.1_5	28914.3	19172.4	12832.7	4.46111	4.28268	4.10832	4.28403	0.176402
Cluster_1875	CG12_big_fil_rev_8_21_14_0.65_scaffold_8702_c_9	300.883	188.179	968.233	JAGTWS010000041.1_6	11833.6	18588.3	6878.9		Cluster_1875	CG12_big_fil_rev_8_21_14_0.65_scaffold_8702_c_9	9950.21	10925.6	10263.3	3.99783	4.03845	4.01129	4.01586	0.0206894	JAGTWS010000041.1_6	14200.3	18588.3	9836.82	4.1523	4.26924	3.99285	4.13813	0.138736
Cluster_2297	CG12_big_fil_rev_8_21_14_0.65_scaffold_8702_c_7	302.952	176.715	1001.4	JAGTWS010000041.1_8	1152.78	1735.78	409.313		Cluster_2297	CG12_big_fil_rev_8_21_14_0.65_scaffold_8702_c_7	10018.6	10260.1	10614.8	4.00081	4.01115	4.02591	4.01262	0.012617	JAGTWS010000041.1_8	1383.33	1735.78	585.318	3.14093	3.2395	2.76739	3.04927	0.24904
Cluster_1407	CG12_big_fil_rev_8_21_14_0.65_scaffold_61472_c_1	1016.8	572.975	3145.23	JAGTWS010000043.1_2	3816.42	7168.16	1590.13		Cluster_1407	CG12_big_fil_rev_8_21_14_0.65_scaffold_61472_c_1	33625.6	33266.9	33339.5	4.52667	4.52201	4.52296	4.52388	0.00246197	JAGTWS010000043.1_2	4579.7	7168.16	2273.89	3.66084	3.85541	3.35677	3.62434	0.251315
Cluster_908	CG12_big_fil_rev_8_21_14_0.65_scaffold_3243_c_9	509.78	311.03	1559.2	JAGTWS010000043.1_3	883.883	2352.21	379.942		Cluster_908	CG12_big_fil_rev_8_21_14_0.65_scaffold_3243_c_9	16858.4	18058.4	16527.5	4.22682	4.25668	4.21821	4.2339	0.0201905	JAGTWS010000043.1_3	1060.66	2352.21	543.317	3.02558	3.37148	2.73505	3.04404	0.318613
Cluster_553	CG12_big_fil_rev_8_21_14_0.65_scaffold_2428_c_8	274.832	155.587	869.485	JAGTWS010000043.1_6	763.767	2251.93	202.448		Cluster_553	CG12_big_fil_rev_8_21_14_0.65_scaffold_2428_c_8	9088.7	9033.37	9216.54	3.9585	3.95585	3.96457	3.95964	0.00446927	JAGTWS010000043.1_6	916.52	2251.93	289.5	2.96214	3.35256	2.46165	2.92545	0.446585
Cluster_2380	CG12_big_fil_rev_8_21_14_0.65_scaffold_1706_c_15	639.369	363.824	1979.46	JAGTWS010000044.1_6	6890.54	3082.27	1383.07		Cluster_2380	CG12_big_fil_rev_8_21_14_0.65_scaffold_1706_c_15	21143.9	21123.6	20982.3	4.32519	4.32477	4.32185	4.32394	0.00181619	JAGTWS010000044.1_6	8268.65	3082.27	1977.79	3.91743	3.48887	3.29618	3.56749	0.318003
Cluster_1144	CG12_big_fil_rev_8_21_14_0.65_scaffold_11678_c_11	642.177	367.229	1986.31	JAGTWS010000045.1_5	10912	20553.4	5374.72		Cluster_1144	CG12_big_fil_rev_8_21_14_0.65_scaffold_11678_c_11	21236.8	21321.3	21054.9	4.32709	4.32881	4.32335	4.32642	0.00279166	JAGTWS010000045.1_5	13094.4	20553.4	7685.85	4.11708	4.31288	3.88569	4.10522	0.213843
Cluster_1008	CG12_big_fil_rev_8_21_14_0.65_scaffold_11762_c_3	311.723	182.812	1006.61	JAGTWS010000045.1_9	809.483	3708.09	330.554		Cluster_1008	CG12_big_fil_rev_8_21_14_0.65_scaffold_11762_c_3	10308.7	10614.1	10670	4.0132	4.02588	4.02817	4.02242	0.00806034	JAGTWS010000045.1_9	971.379	3708.09	472.693	2.98739	3.56915	2.67458	3.07704	0.453974
Cluster_1187	CG12_big_fil_rev_8_21_14_0.65_scaffold_3928_c_7	318.138	181.781	939.146	JAGTWS010000046.1_3	13874.3	14600	6425.42		Cluster_1187	CG12_big_fil_rev_8_21_14_0.65_scaffold_3928_c_7	10520.8	10554.2	9954.95	4.02205	4.02342	3.99804	4.0145	0.0142763	JAGTWS010000046.1_3	16649.1	14600	9188.35	4.22139	4.16435	3.96324	4.11633	0.135612
Cluster_1355	CG12_big_fil_rev_8_21_14_0.65_scaffold_3928_c_5	329.361	185.137	990.029	JAGTWS010000046.1_4	3993.42	5252.12	1146.08		Cluster_1355	CG12_big_fil_rev_8_21_14_0.65_scaffold_3928_c_5	10892	10749.1	10494.3	4.03711	4.03137	4.02095	4.02981	0.00818843	JAGTWS010000046.1_4	4792.11	5252.12	1638.89	3.68053	3.72033	3.21455	3.53847	0.281229
Cluster_213	CG12_big_fil_rev_8_21_14_0.65_scaffold_3928_c_4	303.812	185.981	950.036	JAGTWS010000046.1_5	3653.27	6127.7	1372.62		Cluster_213	CG12_big_fil_rev_8_21_14_0.65_scaffold_3928_c_4	10047.1	10798.1	10070.4	4.00204	4.03335	4.00305	4.01281	0.0177914	JAGTWS010000046.1_5	4383.93	6127.7	1962.84	3.64186	3.7873	3.29289	3.57402	0.254093
Cluster_762	CG12_big_fil_rev_8_21_14_0.65_scaffold_2762_c_12	596.76	369.08	1950.51	JAGTWS010000047.1_6	700.558	3013.83	131.426		Cluster_762	CG12_big_fil_rev_8_21_14_0.65_scaffold_2762_c_12	19734.9	21428.8	20675.4	4.29523	4.331	4.31545	4.3139	0.0179327	JAGTWS010000047.1_6	840.67	3013.83	187.939	2.92463	3.47912	2.27402	2.89259	0.603189
Cluster_274	CG12_big_fil_rev_8_21_14_0.65_scaffold_19694_c_2	602.385	344.521	1883.65	JAGTWS010000048.1_1	81200.9	116441	43111.5		Cluster_274	CG12_big_fil_rev_8_21_14_0.65_scaffold_19694_c_2	19920.9	20002.9	19966.7	4.29931	4.30109	4.30031	4.30024	0.000893961	JAGTWS010000048.1_1	97441.1	116441	61649.4	4.98874	5.06611	4.78993	4.94826	0.14247
Cluster_1950	CG03_land_8_20_14_0.80_scaffold_54612_c_1	560.649	306.741	1746.72	JAGTWS010000049.1_6	6952.46	8349.03	2202.18		Cluster_1950	CG03_land_8_20_14_0.80_scaffold_54612_c_1	18540.7	17809.4	18515.2	4.26813	4.25065	4.26753	4.2621	0.00992235	JAGTWS010000049.1_6	8342.95	8349.03	3149.11	3.92132	3.92164	3.49819	3.78038	0.244386
Cluster_1487	CG03_land_8_20_14_0.80_scaffold_54612_c_2	507.391	298.029	1591.36	JAGTWS010000049.1_7	3550.74	6438.1	1583.26		Cluster_1487	CG03_land_8_20_14_0.80_scaffold_54612_c_2	16779.4	17303.6	16868.4	4.22478	4.23814	4.22707	4.23	0.00714239	JAGTWS010000049.1_7	4260.88	6438.1	2264.06	3.6295	3.80876	3.35489	3.59772	0.228598
Cluster_1336	CG03_land_8_20_14_0.80_scaffold_12824_c_8	678.647	386.979	2029.69	JAGTWS010000050.1_4	32893.7	44840.3	18644.3		Cluster_1336	CG03_land_8_20_14_0.80_scaffold_12824_c_8	22442.9	22468	21514.7	4.35108	4.35156	4.33274	4.34513	0.0107334	JAGTWS010000050.1_4	39472.5	44840.3	26661.4	4.59629	4.65167	4.42588	4.55795	0.117676
Cluster_2086	CG03_land_8_20_14_0.80_scaffold_12824_c_6	671.881	402.153	2100.49	JAGTWS010000050.1_6	1149.7	3939.68	321.225		Cluster_2086	CG03_land_8_20_14_0.80_scaffold_12824_c_6	22219.1	23349	22265.2	4.34673	4.36827	4.34763	4.35421	0.0121859	JAGTWS010000050.1_6	1379.64	3939.68	459.352	3.13976	3.59546	2.66215	3.13246	0.4667
Cluster_1633	CG12_big_fil_rev_8_21_14_0.65_scaffold_9215_c_6	568.46	348.216	1860.92	JAGTWS010000050.1_8	7765.58	18143.6	4061.65		Cluster_1633	CG12_big_fil_rev_8_21_14_0.65_scaffold_9215_c_6	18799	20217.4	19725.7	4.27413	4.30573	4.29503	4.29163	0.0160684	JAGTWS010000050.1_8	9318.69	18143.6	5808.16	3.96935	4.25872	3.76404	3.99737	0.248529
Cluster_1736	CG12_big_fil_rev_8_21_14_0.65_scaffold_12413_c_2	616.018	371.211	2006.97	JAGTWS010000051.1_1	698.899	2343.99	280.284		Cluster_1736	CG12_big_fil_rev_8_21_14_0.65_scaffold_12413_c_2	20371.7	21552.5	21273.9	4.30903	4.3335	4.32785	4.32346	0.0128119	JAGTWS010000051.1_1	838.679	2343.99	400.806	2.9236	3.36996	2.60293	2.9655	0.385223
Cluster_1388	CG12_big_fil_rev_8_21_14_0.65_scaffold_12413_c_6	647.418	354.928	1965.62	JAGTWS010000051.1_3	440.199	2005.33	119.341		Cluster_1388	CG12_big_fil_rev_8_21_14_0.65_scaffold_12413_c_6	21410.1	20607.1	20835.6	4.33062	4.31402	4.31881	4.32115	0.00854477	JAGTWS010000051.1_3	528.239	2005.33	170.658	2.72283	3.30219	2.23213	2.75238	0.535641
Cluster_1103	CG03_land_8_20_14_0.80_scaffold_23065_c_7	656.526	360.257	1978.44	JAGTWS010000051.1_5	1293.5	3314.63	373.976		Cluster_1103	CG03_land_8_20_14_0.80_scaffold_23065_c_7	21711.3	20916.5	20971.4	4.33669	4.32049	4.32163	4.32627	0.00904042	JAGTWS010000051.1_5	1552.2	3314.63	534.786	3.19095	3.52043	2.72818	3.14652	0.397991
Cluster_1677	CG03_land_8_20_14_0.80_scaffold_47094_c_2	658.924	365.153	2081.51	JAGTWS010000053.1_1	712.575	2827.02	198.779		Cluster_1677	CG03_land_8_20_14_0.80_scaffold_47094_c_2	21790.6	21200.8	22064	4.33827	4.32635	4.34368	4.3361	0.00886691	JAGTWS010000053.1_1	855.09	2827.02	284.254	2.93201	3.45133	2.45371	2.94568	0.498951
Cluster_744	cg_3.0_sub100_scaffold_58_c_5	598.087	357.895	1936.11	JAGTWS010000055.1_4	1518.29	1777.77	586.337		Cluster_744	cg_3.0_sub100_scaffold_58_c_5	19778.7	20779.4	20522.7	4.2962	4.31763	4.31224	4.30869	0.0111484	JAGTWS010000055.1_4	1821.95	1777.77	838.462	3.26054	3.24988	2.92348	3.14463	0.191594
Cluster_2351	CG12_big_fil_rev_8_21_14_0.65_scaffold_11678_c_5	470.043	284.797	1367.31	JAGTWS010000055.1_5	12300.1	9499.85	2963.71		Cluster_2351	CG12_big_fil_rev_8_21_14_0.65_scaffold_11678_c_5	15544.3	16535.3	14493.5	4.19157	4.21841	4.16117	4.19039	0.0286376	JAGTWS010000055.1_5	14760.1	9499.85	4238.11	4.16909	3.97772	3.62717	3.92466	0.274827
Cluster_1044	CG03_land_8_20_14_0.80_scaffold_38493_c_2	596.241	319.574	1806.85	JAGTWS010000055.1_8	1712.02	2693.08	609.185		Cluster_1044	CG03_land_8_20_14_0.80_scaffold_38493_c_2	19717.7	18554.5	19152.6	4.29486	4.26845	4.28223	4.28184	0.0132078	JAGTWS010000055.1_8	2054.42	2693.08	871.135	3.31269	3.43025	2.94009	3.22767	0.255902
Cluster_478	CG03_land_8_20_14_0.80_scaffold_36838_c_3	566.536	313.403	1727.56	JAGTWS010000056.1_2	257.409	1621.92	75.8618		Cluster_478	CG03_land_8_20_14_0.80_scaffold_36838_c_3	18735.4	18196.2	18312.2	4.27266	4.25998	4.26274	4.26513	0.00666961	JAGTWS010000056.1_2	308.891	1621.92	108.482	2.48981	3.21003	2.03536	2.5784	0.592325
Cluster_408	CG12_big_fil_rev_8_21_14_0.65_scaffold_7958_c_4	300.734	184.752	900.63	JAGTWS010000058.1_2	9845.4	7924.35	3686.5		Cluster_408	CG12_big_fil_rev_8_21_14_0.65_scaffold_7958_c_4	9945.29	10726.7	9546.68	3.99762	4.03047	3.97985	4.00265	0.0256792	JAGTWS010000058.1_2	11814.5	7924.35	5271.7	4.07241	3.89896	3.72195	3.89778	0.175235
Cluster_1695	CG12_big_fil_rev_8_21_14_0.65_scaffold_7958_c_2	295.715	180.921	876.772	JAGTWS010000058.1_4	2019.04	2863.92	731.173		Cluster_1695	CG12_big_fil_rev_8_21_14_0.65_scaffold_7958_c_2	9779.3	10504.3	9293.78	3.99031	4.02137	3.96819	3.99329	0.0267121	JAGTWS010000058.1_4	2422.85	2863.92	1045.58	3.38433	3.45696	3.01936	3.28688	0.234513
Cluster_711	CG12_big_fil_rev_8_21_14_0.65_scaffold_34909_c_1	384.861	225.787	1153.34	JAGTWS010000058.1_5	3480.28	5325.3	1474.52		Cluster_711	CG12_big_fil_rev_8_21_14_0.65_scaffold_34909_c_1	12727.3	13109.2	12225.4	4.10474	4.11758	4.08726	4.10319	0.0152158	JAGTWS010000058.1_5	4176.34	5325.3	2108.57	3.6208	3.72634	3.32399	3.55704	0.208617
Cluster_701	CG12_big_fil_rev_8_21_14_0.65_scaffold_4464_c_8	528.5	313.734	1699.37	JAGTWS010000058.1_6	4013.49	4166.51	1437.24		Cluster_701	CG12_big_fil_rev_8_21_14_0.65_scaffold_4464_c_8	17477.5	18215.4	18013.3	4.24248	4.26044	4.25559	4.25284	0.00929179	JAGTWS010000058.1_6	4816.19	4166.51	2055.25	3.6827	3.61977	3.31286	3.53845	0.197878
Cluster_2215	CG12_big_fil_rev_8_21_14_0.65_scaffold_3863_c_6	649.584	332.272	1890	JAGTWS010000058.1_7	6290.64	9055.99	2332.11		Cluster_2215	CG12_big_fil_rev_8_21_14_0.65_scaffold_3863_c_6	21481.8	19291.7	20034	4.33207	4.28537	4.30177	4.3064	0.0236918	JAGTWS010000058.1_7	7548.76	9055.99	3334.91	3.87788	3.95694	3.52308	3.78597	0.231068
Cluster_594	CG12_big_fil_rev_8_21_14_0.65_scaffold_25926_c_2	645.736	355.505	1870.81	JAGTWS010000059.1_7	1244.74	4810.74	702.434		Cluster_594	CG12_big_fil_rev_8_21_14_0.65_scaffold_25926_c_2	21354.5	20640.6	19830.6	4.32949	4.31472	4.29734	4.31385	0.0160948	JAGTWS010000059.1_7	1493.69	4810.74	1004.48	3.17426	3.68221	3.00194	3.28614	0.353665
Cluster_108	CG12_big_fil_rev_8_21_14_0.65_scaffold_6889_c_2	620.533	368.388	1941.65	JAGTWS010000060.1_2	3109.73	6395.99	1513.21		Cluster_108	CG12_big_fil_rev_8_21_14_0.65_scaffold_6889_c_2	20521	21388.6	20581.5	4.3122	4.33018	4.31348	4.31862	0.0100346	JAGTWS010000060.1_2	3731.68	6395.99	2163.89	3.5719	3.80591	3.33524	3.57102	0.235338
Cluster_1048	CG12_big_fil_rev_8_21_14_0.65_scaffold_4790_c_7	275.371	159.208	838.348	JAGTWS010000061.1_6	297.154	1741.2	89.2017		Cluster_1048	CG12_big_fil_rev_8_21_14_0.65_scaffold_4790_c_7	9106.51	9243.63	8886.49	3.95935	3.96584	3.94873	3.95797	0.00863882	JAGTWS010000061.1_6	356.584	1741.2	127.558	2.55216	3.24085	2.10571	2.63291	0.571861
Cluster_1156	CG03_land_8_20_14_0.80_scaffold_1838_c_16	598.698	366.232	1851.38	JAGTWS010000062.1_1	368.062	3076.12	161.573		Cluster_1156	CG03_land_8_20_14_0.80_scaffold_1838_c_16	19798.9	21263.4	19624.6	4.29664	4.32763	4.2928	4.30569	0.0190981	JAGTWS010000062.1_1	441.674	3076.12	231.049	2.6451	3.488	2.3637	2.83227	0.585052
Cluster_2251	CG12_big_fil_rev_8_21_14_0.65_scaffold_18786_c_3	616.08	370.61	1932.11	JAGTWS010000062.1_6	23658.7	31066.5	13685.9		Cluster_2251	CG12_big_fil_rev_8_21_14_0.65_scaffold_18786_c_3	20373.8	21517.6	20480.4	4.30907	4.33279	4.31134	4.31773	0.0130913	JAGTWS010000062.1_6	28390.5	31066.5	19570.8	4.45317	4.49229	4.29161	4.41236	0.106386
Cluster_1283	CG12_big_fil_rev_8_21_14_0.65_scaffold_18786_c_5	679.34	397.79	2082.83	JAGTWS010000062.1_8	4804.04	4980.14	1704.38		Cluster_1283	CG12_big_fil_rev_8_21_14_0.65_scaffold_18786_c_5	22465.8	23095.7	22078	4.35152	4.36353	4.34396	4.353	0.00986948	JAGTWS010000062.1_8	5764.85	4980.14	2437.26	3.76079	3.69724	3.3869	3.61498	0.200058
Cluster_2464	CG12_big_fil_rev_8_21_14_0.65_scaffold_42107_c_6	empty	empty	empty	JAGTWS010000063.1_2	4430.93	5623.94	896.14		Cluster_2464	CG12_big_fil_rev_8_21_14_0.65_scaffold_42107_c_6	#VALUE!	#VALUE!	#VALUE!	#VALUE!	#VALUE!	#VALUE!	#VALUE!	#VALUE!	JAGTWS010000063.1_2	5317.12	5623.94	1281.48	3.72568	3.75004	3.10771	3.52781	0.364019
Cluster_248	CG12_big_fil_rev_8_21_14_0.65_scaffold_2552_c_8	300.28	177.321	980.859	JAGTWS010000065.1_4	3336.33	9171.1	1561.43		Cluster_248	CG12_big_fil_rev_8_21_14_0.65_scaffold_2552_c_8	9930.27	10295.2	10397.1	3.99696	4.01264	4.01691	4.00884	0.0105045	JAGTWS010000065.1_4	4003.6	9171.1	2232.85	3.60245	3.96242	3.34886	3.63791	0.308314
Cluster_873	CG12_big_fil_rev_8_21_14_0.65_scaffold_5893_c_2	329.167	191.779	1007.1	JAGTWS010000066.1_2	579.924	3592.93	256.286		Cluster_873	CG12_big_fil_rev_8_21_14_0.65_scaffold_5893_c_2	10885.5	11134.7	10675.2	4.03685	4.04668	4.02838	4.0373	0.00915958	JAGTWS010000066.1_2	695.909	3592.93	366.49	2.84255	3.55545	2.56406	2.98735	0.51131
Cluster_1457	CG12_big_fil_rev_8_21_14_0.65_scaffold_5893_c_3	301.76	193.24	973.738	JAGTWS010000066.1_3	5577.85	9145.8	2274.09		Cluster_1457	CG12_big_fil_rev_8_21_14_0.65_scaffold_5893_c_3	9979.21	11219.5	10321.6	3.9991	4.04997	4.01375	4.02094	0.0261901	JAGTWS010000066.1_3	6693.41	9145.8	3251.95	3.82565	3.96122	3.51214	3.76634	0.230339
Cluster_415	CG12_big_fil_rev_8_21_14_0.65_scaffold_22544_c_2	562.718	332.925	1768.64	JAGTWS010000067.1_2	2273.82	4558.95	921.991		Cluster_415	CG12_big_fil_rev_8_21_14_0.65_scaffold_22544_c_2	18609.1	19329.7	18747.6	4.26973	4.28622	4.27295	4.2763	0.00874554	JAGTWS010000067.1_2	2728.58	4558.95	1318.45	3.43594	3.65886	3.12006	3.40495	0.270734
Cluster_401	CG12_big_fil_rev_8_21_14_0.65_scaffold_22544_c_3	588.346	354.713	1819.2	JAGTWS010000067.1_3	1520.36	3527.79	585.333		Cluster_401	CG12_big_fil_rev_8_21_14_0.65_scaffold_22544_c_3	19456.6	20594.7	19283.6	4.28907	4.31375	4.28519	4.296	0.0154952	JAGTWS010000067.1_3	1824.43	3527.79	837.027	3.26113	3.5475	2.92274	3.24379	0.312742
Cluster_1623	CG12_big_fil_rev_8_21_14_0.65_scaffold_9825_c_12	596.512	345.089	1926.36	JAGTWS010000067.1_4	2172.37	4715.37	899.517		Cluster_1623	CG12_big_fil_rev_8_21_14_0.65_scaffold_9825_c_12	19726.7	20035.9	20419.4	4.29505	4.30181	4.31004	4.3023	0.00750707	JAGTWS010000067.1_4	2606.84	4715.37	1286.31	3.41611	3.67352	3.10935	3.39966	0.282445
Cluster_950	cg_3.0_sub100_scaffold_705_c_2	748.256	451.812	2365.34	JAGTWS010000068.1_2	1711.34	2787.58	646.233		Cluster_950	cg_3.0_sub100_scaffold_705_c_2	24744.8	26232.2	25072.6	4.39348	4.41884	4.3992	4.40384	0.0132973	JAGTWS010000068.1_2	2053.6	2787.58	924.114	3.31252	3.44523	2.96573	3.24116	0.247588
Cluster_954	CG03_land_8_20_14_0.80_scaffold_7144_c_16	565.628	327.493	1794.93	JAGTWS010000068.1_4	1841.2	5451	1075.87		Cluster_954	CG03_land_8_20_14_0.80_scaffold_7144_c_16	18705.3	19014.2	19026.3	4.27197	4.27908	4.27935	4.2768	0.00418878	JAGTWS010000068.1_4	2209.44	5451	1538.5	3.34428	3.73648	3.1871	3.42262	0.282943
Cluster_161	CG03_land_8_20_14_0.80_scaffold_6497_c_11	633.557	357.191	1883.58	JAGTWS010000069.1_2	47549.2	26137.7	25147.5		Cluster_161	CG03_land_8_20_14_0.80_scaffold_6497_c_11	20951.7	20738.5	19965.9	4.32122	4.31678	4.30029	4.31276	0.0110277	JAGTWS010000069.1_2	57059.1	26137.7	35960.9	4.75632	4.41727	4.55583	4.57647	0.170469
Cluster_979	CG03_land_8_20_14_0.80_scaffold_6497_c_13	650.714	378.658	1994.63	JAGTWS010000069.1_3	4321.41	6861.76	2102.64		Cluster_979	CG03_land_8_20_14_0.80_scaffold_6497_c_13	21519.1	21984.9	21143	4.33282	4.34212	4.32517	4.33337	0.00849171	JAGTWS010000069.1_3	5185.69	6861.76	3006.78	3.71481	3.83644	3.4781	3.67645	0.182221
Cluster_1601	CG12_big_fil_rev_8_21_14_0.65_scaffold_5704_c_5	564.296	339.056	1785.68	JAGTWS010000069.1_4	1198.32	2434.64	401.002		Cluster_1601	CG12_big_fil_rev_8_21_14_0.65_scaffold_5704_c_5	18661.3	19685.6	18928.2	4.27094	4.29415	4.27711	4.28073	0.0120202	JAGTWS010000069.1_4	1437.99	2434.64	573.433	3.15776	3.38644	2.75848	3.10089	0.317815
Cluster_790	CG03_land_8_20_14_0.80_scaffold_4713_c_1	541.172	328.936	1706.25	JAGTWS010000070.1_2	668.296	3568.74	315.839		Cluster_790	CG03_land_8_20_14_0.80_scaffold_4713_c_1	17896.6	19098	18086.2	4.25277	4.28099	4.25735	4.2637	0.0151449	JAGTWS010000070.1_2	801.955	3568.74	451.649	2.90415	3.55252	2.6548	3.03716	0.463401
Cluster_655	CG03_land_8_20_14_0.80_scaffold_13449_c_4	585.416	341.165	1875.37	JAGTWS010000070.1_4	1105.89	3767.92	429.447		Cluster_655	CG03_land_8_20_14_0.80_scaffold_13449_c_4	19359.7	19808	19878.9	4.2869	4.29684	4.29839	4.29404	0.00623619	JAGTWS010000070.1_4	1327.07	3767.92	614.11	3.12289	3.5761	2.78825	3.16241	0.395412
Cluster_618	CG12_big_fil_rev_8_21_14_0.65_scaffold_3637_c_8	560.122	316.684	1699.51	JAGTWS010000072.1_6	1221.76	3650.61	547.794		Cluster_618	CG12_big_fil_rev_8_21_14_0.65_scaffold_3637_c_8	18523.2	18386.6	18014.8	4.26772	4.2645	4.25563	4.26262	0.00626052	JAGTWS010000072.1_6	1466.11	3650.61	783.346	3.16617	3.56237	2.89395	3.2075	0.336117
Cluster_568	CG12_big_fil_rev_8_21_14_0.65_scaffold_5739_c_6	303.281	188.658	927.717	JAGTWS010000073.1_2	11191.1	13270.1	4450.13		Cluster_568	CG12_big_fil_rev_8_21_14_0.65_scaffold_5739_c_6	10029.5	10953.5	9833.79	4.00128	4.03955	3.99272	4.01118	0.0249368	JAGTWS010000073.1_2	13429.4	13270.1	6363.69	4.12806	4.12287	3.80371	4.01821	0.185784
Cluster_1537	CG03_land_8_20_14_0.80_scaffold_9977_c_1	578.899	352.781	1835.64	JAGTWS010000073.1_3	1478.47	4614.68	478.707		Cluster_1537	CG03_land_8_20_14_0.80_scaffold_9977_c_1	19144.2	20482.4	19457.7	4.28204	4.31138	4.28909	4.29417	0.015317	JAGTWS010000073.1_3	1774.16	4614.68	684.551	3.24899	3.66414	2.83541	3.24951	0.414368
Cluster_480	CG03_land_8_20_14_0.80_scaffold_9977_c_2	614.099	351.285	1827.24	JAGTWS010000073.1_4	1862.83	4871.26	749.381		Cluster_480	CG03_land_8_20_14_0.80_scaffold_9977_c_2	20308.3	20395.6	19368.8	4.30767	4.30954	4.2871	4.30144	0.0124492	JAGTWS010000073.1_4	2235.39	4871.26	1071.62	3.34935	3.68764	3.03004	3.35568	0.328847
Cluster_2370	CG12_big_fil_rev_8_21_14_0.65_scaffold_4812_c_2	639.276	358.822	2040.62	JAGTWS010000075.1_5	860.818	1076.56	219.836		Cluster_2370	CG12_big_fil_rev_8_21_14_0.65_scaffold_4812_c_2	21140.8	20833.2	21630.6	4.32512	4.31876	4.33507	4.32632	0.00822128	JAGTWS010000075.1_5	1032.98	1076.56	314.365	3.01409	3.03204	2.49743	2.84785	0.303605
Cluster_1411	CG12_big_fil_rev_8_21_14_0.65_scaffold_4686_c_2	561.62	302.224	1695.75	JAGTWS010000076.1_4	1193.58	3711.15	571.799		Cluster_1411	CG12_big_fil_rev_8_21_14_0.65_scaffold_4686_c_2	18572.8	17547.1	17974.9	4.26888	4.24421	4.25467	4.25592	0.012383	JAGTWS010000076.1_4	1432.29	3711.15	817.672	3.15603	3.56951	2.91258	3.21271	0.332111
Cluster_1256	CG03_land_8_20_14_0.80_scaffold_2437_c_2	553.115	344.528	1713.67	JAGTWS010000078.1_2	4231.15	6005.7	1913.25		Cluster_1256	CG03_land_8_20_14_0.80_scaffold_2437_c_2	18291.5	20003.3	18164.9	4.26225	4.3011	4.25923	4.27419	0.0233512	JAGTWS010000078.1_2	5077.38	6005.7	2735.95	3.70564	3.77856	3.43711	3.64044	0.179824
Cluster_54	CG03_land_8_20_14_0.80_scaffold_2437_c_1	557.302	321.379	1692.24	JAGTWS010000078.1_3	4651.48	9577.11	2041.45		Cluster_54	CG03_land_8_20_14_0.80_scaffold_2437_c_1	18430	18659.2	17937.8	4.26552	4.27089	4.25377	4.2634	0.00875895	JAGTWS010000078.1_3	5581.78	9577.11	2919.27	3.74677	3.98123	3.46527	3.73109	0.258337
Cluster_946	CG12_big_fil_rev_8_21_14_0.65_scaffold_6490_c_8	599.929	315.571	1808.09	JAGTWS010000079.1_2	1745.58	3661.97	829.512		Cluster_946	CG12_big_fil_rev_8_21_14_0.65_scaffold_6490_c_8	19839.7	18322	19165.7	4.29753	4.26297	4.28253	4.28101	0.01733	JAGTWS010000079.1_2	2094.7	3661.97	1186.2	3.32112	3.56371	3.07416	3.31966	0.244781
Cluster_1300	CG12_big_fil_rev_8_21_14_0.65_scaffold_6490_c_7	605.107	339.878	1851.57	JAGTWS010000079.1_3	2498.4	3589.09	1108.46		Cluster_1300	CG12_big_fil_rev_8_21_14_0.65_scaffold_6490_c_7	20010.9	19733.3	19626.6	4.30127	4.2952	4.29285	4.29644	0.00434438	JAGTWS010000079.1_3	2998.08	3589.09	1585.1	3.47684	3.55498	3.20006	3.41063	0.186498
Cluster_889	CG12_big_fil_rev_8_21_14_0.65_scaffold_1921_c_21	664.586	362.48	1962.93	JAGTWS010000080.1_3	14087.3	27171.2	8129.79		Cluster_889	CG12_big_fil_rev_8_21_14_0.65_scaffold_1921_c_21	21977.9	21045.6	20807.1	4.34199	4.32316	4.31821	4.32779	0.0125439	JAGTWS010000080.1_3	16904.8	27171.2	11625.6	4.22801	4.43411	4.06542	4.24251	0.184774
Cluster_1838	CG12_big_fil_rev_8_21_14_0.65_scaffold_5140_c_5	271.746	148.283	825.812	JAGTWS010000082.1_2	76347.9	53467.7	37507.6		Cluster_1838	CG12_big_fil_rev_8_21_14_0.65_scaffold_5140_c_5	8986.64	8609.34	8753.6	3.9536	3.93497	3.94219	3.94358	0.00939218	JAGTWS010000082.1_2	91617.5	53467.7	53635.9	4.96198	4.72809	4.72946	4.80651	0.134643
Cluster_799	CG12_big_fil_rev_8_21_14_0.65_scaffold_5140_c_4	237.071	127.2	720.483	JAGTWS010000082.1_3	331.146	1660.52	117.604		Cluster_799	CG12_big_fil_rev_8_21_14_0.65_scaffold_5140_c_4	7839.95	7385.23	7637.12	3.89431	3.86836	3.88293	3.88187	0.0130071	JAGTWS010000082.1_3	397.375	1660.52	168.174	2.5992	3.22024	2.22576	2.68173	0.502353
Cluster_810	CG12_big_fil_rev_8_21_14_0.65_scaffold_5140_c_3	290.155	155.59	871.172	JAGTWS010000082.1_4	3331.23	5725.34	1164.31		Cluster_810	CG12_big_fil_rev_8_21_14_0.65_scaffold_5140_c_3	9595.43	9033.53	9234.43	3.98206	3.95586	3.96541	3.96778	0.0132628	JAGTWS010000082.1_4	3997.47	5725.34	1664.97	3.60179	3.7578	3.22141	3.527	0.275907
Cluster_339	CG03_land_8_20_14_0.80_scaffold_15438_c_2	525.001	299.514	1663.65	JAGTWS010000084.1_3	1953.78	4387.15	797.186		Cluster_339	CG03_land_8_20_14_0.80_scaffold_15438_c_2	17361.8	17389.8	17634.6	4.23959	4.24029	4.24637	4.24208	0.00372469	JAGTWS010000084.1_3	2344.54	4387.15	1139.98	3.37006	3.64218	3.0569	3.35638	0.292883
Cluster_1091	CG03_land_8_20_14_0.80_scaffold_15438_c_3	565.075	319.663	1706.18	JAGTWS010000084.1_4	303.699	1979.81	93.5372		Cluster_1091	CG03_land_8_20_14_0.80_scaffold_15438_c_3	18687	18559.6	18085.5	4.27154	4.26857	4.25733	4.26581	0.00749473	JAGTWS010000084.1_4	364.439	1979.81	133.758	2.56162	3.29662	2.12632	2.66152	0.591513
Cluster_727	CG12_big_fil_rev_8_21_14_0.65_scaffold_2102_c_4	613.405	359.079	1884.01	JAGTWS010000085.1_2	15481.7	15202.8	6253.54		Cluster_727	CG12_big_fil_rev_8_21_14_0.65_scaffold_2102_c_4	20285.3	20848.1	19970.6	4.30718	4.31907	4.30039	4.30888	0.00945355	JAGTWS010000085.1_2	18578	15202.8	8942.56	4.269	4.18192	3.95146	4.13413	0.164076
Cluster_2188	CG12_big_fil_rev_8_21_14_0.65_scaffold_2102_c_3	574.392	359.107	1888.27	JAGTWS010000085.1_3	6942.31	7009.93	2527.78		Cluster_2188	CG12_big_fil_rev_8_21_14_0.65_scaffold_2102_c_3	18995.1	20849.7	20015.7	4.27864	4.3191	4.30137	4.2997	0.0202804	JAGTWS010000085.1_3	8330.78	7009.93	3614.72	3.92069	3.84571	3.55807	3.77482	0.191417
Cluster_725	CG12_big_fil_rev_8_21_14_0.65_scaffold_1825_c_9	720.32	412.98	2181.58	JAGTWS010000088.1_3	14871.6	17170.8	6284.98		Cluster_725	CG12_big_fil_rev_8_21_14_0.65_scaffold_1825_c_9	23821	23977.6	23124.7	4.37696	4.37981	4.36408	4.37361	0.00838121	JAGTWS010000088.1_3	17845.9	17170.8	8987.52	4.25154	4.23479	3.95364	4.14666	0.167367
Cluster_1394	CG12_big_fil_rev_8_21_14_0.65_scaffold_1825_c_8	764.1	426.82	2259.91	JAGTWS010000088.1_4	4784.89	7151.77	1500.1		Cluster_1394	CG12_big_fil_rev_8_21_14_0.65_scaffold_1825_c_8	25268.8	24781.2	23955	4.40258	4.39412	4.3794	4.39203	0.0117338	JAGTWS010000088.1_4	5741.87	7151.77	2145.14	3.75905	3.85441	3.33146	3.64831	0.278513
Cluster_1057	CG12_big_fil_rev_8_21_14_0.65_scaffold_5511_c_16	641.634	399.371	1976.97	JAGTWS010000090.1_2	1933.62	4651.92	769.571		Cluster_1057	CG12_big_fil_rev_8_21_14_0.65_scaffold_5511_c_16	21218.8	23187.5	20955.8	4.32672	4.36525	4.32131	4.33776	0.0239637	JAGTWS010000090.1_2	2320.34	4651.92	1100.49	3.36555	3.66763	3.04158	3.35826	0.313087
Cluster_825	CG12_big_fil_rev_8_21_14_0.65_scaffold_11924_c_3	326.239	193.267	981.724	JAGTWS010000090.1_4	2853.5	7323.2	1394.94		Cluster_825	CG12_big_fil_rev_8_21_14_0.65_scaffold_11924_c_3	10788.7	11221.1	10406.3	4.03297	4.05003	4.0173	4.03343	0.0163744	JAGTWS010000090.1_4	3424.21	7323.2	1994.77	3.53456	3.8647	3.29989	3.56638	0.283746
Cluster_2584	CG12_big_fil_rev_8_21_14_0.65_scaffold_12208_c_10	320.582	197.51	971.039	JAGTWS010000091.1_3	2833.08	3334.86	958.863		Cluster_2584	CG12_big_fil_rev_8_21_14_0.65_scaffold_12208_c_10	10601.6	11467.4	10293	4.02537	4.05947	4.01254	4.03246	0.0242511	JAGTWS010000091.1_3	3399.7	3334.86	1371.17	3.53144	3.52308	3.13709	3.3972	0.225302
Cluster_981	CG12_big_fil_rev_8_21_14_0.65_scaffold_12593_c_11	560.538	309.808	1720.69	JAGTWS010000096.1_2	2431.08	4845.63	1188.66		Cluster_981	CG12_big_fil_rev_8_21_14_0.65_scaffold_12593_c_11	18537	17987.5	18239.3	4.26804	4.25497	4.26101	4.26134	0.00654094	JAGTWS010000096.1_2	2917.3	4845.63	1699.78	3.46498	3.68535	3.23039	3.46024	0.227516
Cluster_877	CG12_big_fil_rev_8_21_14_0.65_scaffold_4667_c_3	565.597	311.49	1671.82	JAGTWS010000096.1_5	3144.67	6007	1353.23		Cluster_877	CG12_big_fil_rev_8_21_14_0.65_scaffold_4667_c_3	18704.3	18085.1	17721.3	4.27194	4.25732	4.2485	4.25925	0.0118418	JAGTWS010000096.1_5	3773.6	6007	1935.12	3.57676	3.77866	3.28671	3.54737	0.247288
Cluster_1190	CG12_big_fil_rev_8_21_14_0.65_scaffold_6244_c_5	435.188	232.361	1308.65	JAGTWS010000097.1_2	1863.79	5535.49	984.749		Cluster_1190	CG12_big_fil_rev_8_21_14_0.65_scaffold_6244_c_5	14391.7	13490.9	13871.7	4.15811	4.13004	4.14213	4.14343	0.0140798	JAGTWS010000097.1_2	2236.54	5535.49	1408.19	3.34958	3.74316	3.14866	3.4138	0.302405
Cluster_860	CG12_big_fil_rev_8_21_14_0.65_scaffold_6244_c_4	384.233	231.945	1200.47	JAGTWS010000097.1_3	1021.99	3428.51	637.936		Cluster_860	CG12_big_fil_rev_8_21_14_0.65_scaffold_6244_c_4	12706.6	13466.7	12725	4.10403	4.12926	4.10466	4.11265	0.0143902	JAGTWS010000097.1_3	1226.39	3428.51	912.248	3.08863	3.53511	2.96011	3.19462	0.301793
Cluster_571	CG12_big_fil_rev_8_21_14_0.65_scaffold_6244_c_3	384.417	223.19	1173.51	JAGTWS010000097.1_4	834.93	2478.34	449.885		Cluster_571	CG12_big_fil_rev_8_21_14_0.65_scaffold_6244_c_3	12712.7	12958.4	12439.2	4.10424	4.11255	4.09479	4.10386	0.0088859	JAGTWS010000097.1_4	1001.92	2478.34	643.335	3.00083	3.39416	2.80844	3.06781	0.298551
Cluster_1653	CG12_big_fil_rev_8_21_14_0.65_scaffold_6244_c_2	391.328	213.86	1131.89	JAGTWS010000097.1_5	1380.74	2704.42	477.126		Cluster_1653	CG12_big_fil_rev_8_21_14_0.65_scaffold_6244_c_2	12941.2	12416.7	11998	4.11197	4.09401	4.07911	4.09503	0.0164562	JAGTWS010000097.1_5	1656.89	2704.42	682.29	3.21929	3.43207	2.83397	3.16178	0.303172
Cluster_517	CG12_big_fil_rev_8_21_14_0.65_scaffold_5893_c_5	323.475	190.056	955.864	JAGTWS010000098.1_3	23922.6	27771.8	11941.9		Cluster_517	CG12_big_fil_rev_8_21_14_0.65_scaffold_5893_c_5	10697.3	11034.7	10132.2	4.02928	4.04276	4.0057	4.02591	0.0187558	JAGTWS010000098.1_3	28707.1	27771.8	17076.8	4.45799	4.4436	4.23241	4.378	0.126292
Cluster_643	CG12_big_fil_rev_8_21_14_0.65_scaffold_5893_c_6	309.282	199.828	990.931	JAGTWS010000098.1_4	599.224	4167.77	272.003		Cluster_643	CG12_big_fil_rev_8_21_14_0.65_scaffold_5893_c_6	10228	11602	10503.9	4.00979	4.06453	4.02135	4.03189	0.0288542	JAGTWS010000098.1_4	719.068	4167.77	388.964	2.85677	3.6199	2.58991	3.02219	0.534552
Cluster_1510	CG12_big_fil_rev_8_21_14_0.65_scaffold_5025_c_4	309.066	188.663	941.486	JAGTWS010000099.1_3	17107.6	28259.4	8610.48		Cluster_1510	CG12_big_fil_rev_8_21_14_0.65_scaffold_5025_c_4	10220.8	10953.8	9979.76	4.00949	4.03956	3.99912	4.01606	0.0210076	JAGTWS010000099.1_3	20529.1	28259.4	12313	4.31237	4.45116	4.09036	4.28463	0.181992
Cluster_1909	CG12_big_fil_rev_8_21_14_0.65_scaffold_5025_c_8	289.936	169.138	945.983	JAGTWS010000099.1_7	25239.7	20511.6	9292.7		Cluster_1909	CG12_big_fil_rev_8_21_14_0.65_scaffold_5025_c_8	9588.18	9820.17	10027.4	3.98174	3.99212	4.00119	3.99168	0.00973389	JAGTWS010000099.1_7	30287.6	20511.6	13288.6	4.48127	4.312	4.12348	4.30558	0.17898
Cluster_1129	CG03_land_8_20_14_0.80_scaffold_1563_c_4	598.288	323.611	1728.58	JAGTWS010000101.1_5	577.523	3184.37	178.435		Cluster_1129	CG03_land_8_20_14_0.80_scaffold_1563_c_4	19785.4	18788.8	18322.9	4.29634	4.2739	4.26299	4.27775	0.0170043	JAGTWS010000101.1_5	693.028	3184.37	255.162	2.84075	3.50302	2.40682	2.91686	0.552053
Cluster_615	CG12_big_fil_rev_8_21_14_0.65_scaffold_5846_c_3	623.283	380.691	1940.33	JAGTWS010000103.1_2	3802.8	3658.92	1035.96		Cluster_615	CG12_big_fil_rev_8_21_14_0.65_scaffold_5846_c_3	20612	22102.9	20567.5	4.31412	4.34445	4.31318	4.32392	0.0177882	JAGTWS010000103.1_2	4563.36	3658.92	1481.42	3.65928	3.56335	3.17068	3.46444	0.258886
Cluster_1616	CG12_big_fil_rev_8_21_14_0.65_scaffold_5846_c_2	630.1	345.302	2017.94	JAGTWS010000103.1_3	762.921	1809.97	250.038		Cluster_1616	CG12_big_fil_rev_8_21_14_0.65_scaffold_5846_c_2	20837.4	20048.3	21390.1	4.31884	4.30208	4.33021	4.31704	0.0141546	JAGTWS010000103.1_3	915.505	1809.97	357.554	2.96166	3.25767	2.55334	2.92422	0.353655
Cluster_1382	CG03_land_8_20_14_0.80_scaffold_93681_c_2	631.264	361.971	1942.21	JAGTWS010000103.1_4	245.744	1411.5	77.117		Cluster_1382	CG03_land_8_20_14_0.80_scaffold_93681_c_2	20875.9	21016	20587.5	4.31965	4.32255	4.3136	4.3186	0.00456481	JAGTWS010000103.1_4	294.893	1411.5	110.277	2.46966	3.14968	2.04249	2.55394	0.558389
Cluster_1029	CG03_land_8_20_14_0.80_scaffold_19152_c_1	659.293	391.282	2058.62	JAGTWS010000105.1_2	722.6	1835.57	268.932		Cluster_1029	CG03_land_8_20_14_0.80_scaffold_19152_c_1	21802.8	22717.8	21821.4	4.33851	4.35637	4.33888	4.34459	0.0102032	JAGTWS010000105.1_2	867.121	1835.57	384.572	2.93808	3.26377	2.58498	2.92894	0.339489
Cluster_1565	CG_SAG_2014_w16S_AYZPZ_27_length_7746_cov_137.003_7	684.307	405.66	1981.93	JAGTWS010000106.1_3	12905.5	9796.46	2966.03		Cluster_1565	CG_SAG_2014_w16S_AYZPZ_27_length_7746_cov_137.003_7	22630	23552.6	21008.5	4.35469	4.37204	4.3224	4.34971	0.0251938	JAGTWS010000106.1_3	15486.5	9796.46	4241.42	4.18995	3.99107	3.62751	3.93618	0.285211
Cluster_284	CG12_big_fil_rev_8_21_14_0.65_scaffold_1706_c_9	587.953	353.597	1852.84	JAGTWS010000107.1_2	1229.66	3204.73	414.669		Cluster_284	CG12_big_fil_rev_8_21_14_0.65_scaffold_1706_c_9	19443.6	20529.8	19640.1	4.28878	4.31239	4.29314	4.2981	0.0125611	JAGTWS010000107.1_2	1475.6	3204.73	592.977	3.16897	3.50579	2.77304	3.14927	0.366774
Cluster_1943	CG12_big_fil_rev_8_21_14_0.65_scaffold_2525_c_6	585.471	335.532	1693.88	JAGTWS010000107.1_3	2021.97	3950.95	622.979		Cluster_1943	CG12_big_fil_rev_8_21_14_0.65_scaffold_2525_c_6	19361.5	19481	17955.1	4.28694	4.28961	4.25419	4.27691	0.0197251	JAGTWS010000107.1_3	2426.37	3950.95	890.861	3.38496	3.5967	2.94981	3.31049	0.329813
Cluster_1699	CG12_big_fil_rev_8_21_14_0.65_scaffold_2525_c_7	480.855	309.413	1497.51	JAGTWS010000107.1_4	6305.49	8979.83	3263.87		Cluster_1699	CG12_big_fil_rev_8_21_14_0.65_scaffold_2525_c_7	15901.9	17964.5	15873.6	4.20145	4.25442	4.20067	4.21885	0.0308063	JAGTWS010000107.1_4	7566.59	8979.83	4667.33	3.8789	3.95327	3.66907	3.83375	0.147382
Cluster_2068	CG12_big_fil_rev_8_21_14_0.65_scaffold_4667_c_4	552.121	300.92	1637.69	JAGTWS010000108.1_2	4732.62	4149.4	1639.48		Cluster_2068	CG12_big_fil_rev_8_21_14_0.65_scaffold_4667_c_4	18258.6	17471.4	17359.5	4.26147	4.24233	4.23954	4.24778	0.0119376	JAGTWS010000108.1_2	5679.15	4149.4	2344.45	3.75428	3.61799	3.37004	3.58077	0.194806
Cluster_648	CG03_land_8_20_14_0.80_scaffold_31307_c_3	561.226	305.512	1658.77	JAGTWS010000110.1_3	1554.76	5488.52	605.296		Cluster_648	CG03_land_8_20_14_0.80_scaffold_31307_c_3	18559.7	17738	17582.9	4.26857	4.2489	4.24509	4.25419	0.0126009	JAGTWS010000110.1_3	1865.71	5488.52	865.574	3.27085	3.73946	2.9373	3.31587	0.402966
Cluster_1764	CG03_land_8_20_14_0.80_scaffold_31307_c_2	565.737	331.825	1643.45	JAGTWS010000110.1_4	1747.78	5779.37	607.982		Cluster_1764	CG03_land_8_20_14_0.80_scaffold_31307_c_2	18708.9	19265.7	17420.6	4.27205	4.28479	4.24106	4.26597	0.0224871	JAGTWS010000110.1_4	2097.33	5779.37	869.414	3.32167	3.76188	2.93923	3.34092	0.411665
Cluster_2089	CG03_land_8_20_14_0.80_scaffold_31307_c_1	546.291	291.11	1697.06	JAGTWS010000110.1_5	5025.79	7106.06	1200.12		Cluster_2089	CG03_land_8_20_14_0.80_scaffold_31307_c_1	18065.8	16901.9	17988.9	4.25686	4.22793	4.255	4.2466	0.0161905	JAGTWS010000110.1_5	6030.94	7106.06	1716.17	3.78039	3.85163	3.23456	3.62219	0.337583
Cluster_126	CG12_big_fil_rev_8_21_14_0.65_scaffold_1913_c_14	616.98	351.66	1890.33	JAGTWS010000111.1_1	667.26	2214.64	197.535		Cluster_126	CG12_big_fil_rev_8_21_14_0.65_scaffold_1913_c_14	20403.5	20417.4	20037.5	4.30971	4.31	4.30184	4.30718	0.00462643	JAGTWS010000111.1_1	800.712	2214.64	282.476	2.90348	3.3453	2.45098	2.89992	0.447172
Cluster_754	CG12_big_fil_rev_8_21_14_0.65_scaffold_1913_c_13	619.57	351.5	1860.48	JAGTWS010000111.1_2	4481.86	7879.52	1799.67		Cluster_754	CG12_big_fil_rev_8_21_14_0.65_scaffold_1913_c_13	20489.2	20408.1	19721.1	4.31152	4.3098	4.29493	4.30542	0.00912395	JAGTWS010000111.1_2	5378.23	7879.52	2573.53	3.73064	3.8965	3.41053	3.67922	0.247031
Cluster_2098	CG12_big_fil_rev_8_21_14_0.65_scaffold_20174_c_8	245.377	117.868	793.047	JAGTWS010000114.1_2	18794.2	28567.8	9507.91		Cluster_2098	CG12_big_fil_rev_8_21_14_0.65_scaffold_20174_c_8	8114.63	6843.41	8406.3	3.90927	3.83527	3.9246	3.88972	0.0477683	JAGTWS010000114.1_2	22553.1	28567.8	13596.3	4.35321	4.45588	4.13342	4.31417	0.164734
Cluster_692	CG12_big_fil_rev_8_21_14_0.65_scaffold_20174_c_7	302.864	167.289	916.534	JAGTWS010000114.1_3	13788.7	14836.5	5653.16		Cluster_692	CG12_big_fil_rev_8_21_14_0.65_scaffold_20174_c_7	10015.7	9712.78	9715.26	4.00068	3.98734	3.98745	3.99183	0.00766927	JAGTWS010000114.1_3	16546.4	14836.5	8084.02	4.2187	4.17133	3.90763	4.09922	0.167607
Cluster_1093	CG12_big_fil_rev_8_21_14_0.65_scaffold_20174_c_4	284.971	164.969	837.392	JAGTWS010000114.1_5	29389.2	24722.7	12736.5		Cluster_1093	CG12_big_fil_rev_8_21_14_0.65_scaffold_20174_c_4	9423.98	9578.11	8876.36	3.97423	3.98128	3.94823	3.96792	0.0174049	JAGTWS010000114.1_5	35267.1	24722.7	18213.2	4.54737	4.3931	4.26039	4.40028	0.143626
Cluster_801	CG03_land_8_20_14_0.80_scaffold_69464_c_1	574.796	329.216	1738.46	JAGTWS010000116.1_1	732.162	2192.35	330.029		Cluster_801	CG03_land_8_20_14_0.80_scaffold_69464_c_1	19008.5	19114.3	18427.6	4.27895	4.28136	4.26547	4.27526	0.00856246	JAGTWS010000116.1_1	878.595	2192.35	471.942	2.94379	3.34091	2.67389	2.9862	0.335526
Cluster_1160	CG03_land_8_20_14_0.80_scaffold_3265_c_11	619.01	330.208	1837.08	JAGTWS010000116.1_4	3550.61	5522.93	1340.22		Cluster_1160	CG03_land_8_20_14_0.80_scaffold_3265_c_11	20470.7	19171.9	19473.1	4.31113	4.28266	4.28943	4.29441	0.0148717	JAGTWS010000116.1_4	4260.74	5522.93	1916.52	3.62948	3.74217	3.28251	3.55139	0.239573
Cluster_1638	CG03_land_8_20_14_0.80_scaffold_37549_c_4	519.282	295.714	1490.56	JAGTWS010000117.1_5	3524.09	3575.95	1126.41		Cluster_1638	CG03_land_8_20_14_0.80_scaffold_37549_c_4	17172.7	17169.2	15799.9	4.23484	4.23475	4.19866	4.22275	0.0208645	JAGTWS010000117.1_5	4228.91	3575.95	1610.77	3.62623	3.55339	3.20703	3.46222	0.223977
Cluster_2362	CG03_land_8_20_14_0.80_scaffold_7144_c_15	588.908	350.268	1801.89	JAGTWS010000118.1_2	14232.2	11564.5	9154.06		Cluster_2362	CG03_land_8_20_14_0.80_scaffold_7144_c_15	19475.2	20336.5	19100.1	4.28948	4.30828	4.28104	4.29293	0.0139446	JAGTWS010000118.1_2	17078.6	11564.5	13090.3	4.23245	4.06313	4.11695	4.13751	0.0865145
Cluster_1787	CG03_land_8_20_14_0.80_scaffold_7144_c_11	854.17	476.566	2527.11	JAGTWS010000118.1_6	6609.46	6939.31	3415.76		Cluster_1787	CG03_land_8_20_14_0.80_scaffold_7144_c_11	28247.4	27669.4	26787.4	4.45098	4.442	4.42793	4.4403	0.0116175	JAGTWS010000118.1_6	7931.35	6939.31	4884.53	3.89935	3.84132	3.68882	3.80983	0.108737
Cluster_1377	CG12_big_fil_rev_8_21_14_0.65_scaffold_7999_c_2	566.085	345.387	1706.25	JAGTWS010000120.1_2	269.9	1949.31	57.1932		Cluster_1377	CG12_big_fil_rev_8_21_14_0.65_scaffold_7999_c_2	18720.4	20053.2	18086.2	4.27232	4.30218	4.25735	4.27728	0.022827	JAGTWS010000120.1_2	323.88	1949.31	81.7863	2.51038	3.28988	1.91268	2.57098	0.690597
Cluster_2194	CG12_big_fil_rev_8_21_14_0.65_scaffold_7999_c_3	559.087	341.944	1765.8	JAGTWS010000120.1_3	7606.16	17977.8	3793.69		Cluster_2194	CG12_big_fil_rev_8_21_14_0.65_scaffold_7999_c_3	18489	19853.3	18717.5	4.26691	4.29783	4.27225	4.279	0.0165279	JAGTWS010000120.1_3	9127.39	17977.8	5424.98	3.96035	4.25474	3.7344	3.98316	0.260918
Cluster_714	CG03_land_8_20_14_0.80_scaffold_4713_c_9	577.35	345.417	1844.57	JAGTWS010000121.1_2	4013.16	8179.04	1596.17		Cluster_714	CG03_land_8_20_14_0.80_scaffold_4713_c_9	19093	20054.9	19552.4	4.28087	4.30222	4.2912	4.29143	0.0106755	JAGTWS010000121.1_2	4815.79	8179.04	2282.52	3.68267	3.9127	3.35841	3.65126	0.278475
Cluster_1064	CG12_big_fil_rev_8_21_14_0.65_scaffold_8262_c_2	269.731	149.36	780.036	JAGTWS010000125.1_2	1646.57	2988.29	540.331		Cluster_1064	CG12_big_fil_rev_8_21_14_0.65_scaffold_8262_c_2	8919.99	8671.84	8268.38	3.95036	3.93811	3.91742	3.9353	0.016651	JAGTWS010000125.1_2	1975.88	2988.29	772.673	3.29576	3.47542	2.888	3.21973	0.301004
Cluster_1932	cg2_3.0_scaffold_43278_c_2	360.689	198.434	1131.27	JAGTWS010000127.1_2	1636.84	2616.19	571.596		Cluster_1932	cg2_3.0_scaffold_43278_c_2	11928	11521.1	11991.5	4.07657	4.06149	4.07887	4.07231	0.00943904	JAGTWS010000127.1_2	1964.21	2616.19	817.383	3.29319	3.41767	2.91243	3.20776	0.263232
Cluster_1915	CG03_land_8_20_14_0.80_scaffold_23777_c_3	217.978	118.562	637.134	JAGTWS010000127.1_4	2504.23	4622.99	786.541		Cluster_1915	CG03_land_8_20_14_0.80_scaffold_23777_c_3	7208.54	6883.74	6753.62	3.85785	3.83782	3.82954	3.84174	0.0145548	JAGTWS010000127.1_4	3005.08	4622.99	1124.75	3.47786	3.66492	3.05106	3.39795	0.314638
Cluster_1106	CG03_land_8_20_14_0.80_scaffold_19441_c_4	569.728	304.338	1691.36	JAGTWS010000128.1_2	1208.38	1906.54	299.861		Cluster_1106	CG03_land_8_20_14_0.80_scaffold_19441_c_4	18840.9	17669.9	17928.4	4.2751	4.24723	4.25354	4.25863	0.0146129	JAGTWS010000128.1_2	1450.06	1906.54	428.801	3.16139	3.28025	2.63226	3.02463	0.344963
Cluster_1250	CG03_land_8_20_14_0.80_scaffold_19441_c_3	552.155	313.584	1737.85	JAGTWS010000128.1_3	9337.84	8448.38	3007.12		Cluster_1250	CG03_land_8_20_14_0.80_scaffold_19441_c_3	18259.8	18206.7	18421.2	4.2615	4.26023	4.26532	4.26235	0.00264863	JAGTWS010000128.1_3	11205.4	8448.38	4300.18	4.04943	3.92677	3.63349	3.8699	0.213724
Cluster_593	CG03_land_8_20_14_0.80_scaffold_60603_c_1	629.473	362.644	1971.39	JAGTWS010000129.1_2	3564.25	7654.67	1403.32		Cluster_593	CG03_land_8_20_14_0.80_scaffold_60603_c_1	20816.7	21055.1	20896.8	4.31841	4.32336	4.32008	4.32062	0.00251646	JAGTWS010000129.1_2	4277.09	7654.67	2006.74	3.63115	3.88393	3.30249	3.60586	0.291542
Cluster_659	CG12_big_fil_rev_8_21_14_0.65_scaffold_3637_c_3	585.8	314.597	1736.36	JAGTWS010000135.1_3	361.309	2432.44	111.839		Cluster_659	CG12_big_fil_rev_8_21_14_0.65_scaffold_3637_c_3	19372.4	18265.5	18405.4	4.28718	4.26163	4.26495	4.27125	0.0138948	JAGTWS010000135.1_3	433.571	2432.44	159.93	2.63706	3.38604	2.20393	2.74234	0.598048
Cluster_1287	CG03_land_8_20_14_0.80_scaffold_11097_c_2	529.846	286.339	1642.14	JAGTWS010000136.1_4	empty	empty	empty		Cluster_1287	CG03_land_8_20_14_0.80_scaffold_11097_c_2	17522	16624.8	17406.7	4.24358	4.22076	4.24072	4.23502	0.0124339	JAGTWS010000136.1_4	#VALUE!	#VALUE!	#VALUE!	#VALUE!	#VALUE!	#VALUE!	#VALUE!	#VALUE!
Cluster_211	CG12_big_fil_rev_8_21_14_0.65_scaffold_8369_c_2	627.01	372.412	1960.4	JAGTWS010000137.1_1	15269.3	17848.2	8764.8		Cluster_211	CG12_big_fil_rev_8_21_14_0.65_scaffold_8369_c_2	20735.2	21622.3	20780.3	4.31671	4.3349	4.31765	4.32309	0.0102423	JAGTWS010000137.1_1	18323.2	17848.2	12533.7	4.263	4.25159	4.09808	4.20422	0.0921021
Cluster_340	CG12_big_fil_rev_8_21_14_0.65_scaffold_8369_c_3	616.028	385.86	1938.16	JAGTWS010000137.1_2	22258.1	22304	12726.7		Cluster_340	CG12_big_fil_rev_8_21_14_0.65_scaffold_8369_c_3	20372	22403	20544.5	4.30903	4.35031	4.3127	4.32401	0.0228452	JAGTWS010000137.1_2	26709.7	22304	18199.2	4.42667	4.34838	4.26005	4.34503	0.0833587
Cluster_558	CG12_big_fil_rev_8_21_14_0.65_scaffold_3243_c_8	548.02	290.05	1680.31	JAGTWS010000138.1_3	1235.14	3373.57	493.237		Cluster_558	CG12_big_fil_rev_8_21_14_0.65_scaffold_3243_c_8	18123	16840.3	17811.3	4.25823	4.22635	4.2507	4.24509	0.0166626	JAGTWS010000138.1_3	1482.16	3373.57	705.329	3.1709	3.52809	2.84839	3.18246	0.339996
Cluster_1841	CG12_big_fil_rev_8_21_14_0.65_scaffold_1342_c_9	558.127	300.101	1780.61	JAGTWS010000140.1_4	82.9748	720.111	21.5374		Cluster_1841	CG12_big_fil_rev_8_21_14_0.65_scaffold_1342_c_9	18457.3	17423.9	18874.4	4.26617	4.24114	4.27587	4.26106	0.0179189	JAGTWS010000140.1_4	99.5698	720.111	30.7985	1.99813	2.8574	1.48853	2.11469	0.691839
Cluster_1810	CG12_big_fil_rev_8_21_14_0.65_scaffold_2693_c_7	603.171	332.056	1815.14	JAGTWS010000143.1_2	5396.78	6346.83	1152.69		Cluster_1810	CG12_big_fil_rev_8_21_14_0.65_scaffold_2693_c_7	19946.9	19279.2	19240.4	4.29987	4.28509	4.28422	4.28973	0.00879969	JAGTWS010000143.1_2	6476.14	6346.83	1648.35	3.81132	3.80256	3.21705	3.61031	0.3406
Cluster_1024	CG12_big_fil_rev_8_21_14_0.65_scaffold_2693_c_3	603.822	353.33	1835.25	JAGTWS010000143.1_3	1810.46	4541.62	740.398		Cluster_1024	CG12_big_fil_rev_8_21_14_0.65_scaffold_2693_c_3	19968.4	20514.3	19453.7	4.30034	4.31206	4.289	4.30047	0.0115287	JAGTWS010000143.1_3	2172.56	4541.62	1058.77	3.33697	3.65721	3.0248	3.33966	0.316213
Cluster_1132	CG12_big_fil_rev_8_21_14_0.65_scaffold_2693_c_2	584.658	335.85	1813.7	JAGTWS010000143.1_4	1871.09	7281.54	927.535		Cluster_1132	CG12_big_fil_rev_8_21_14_0.65_scaffold_2693_c_2	19334.6	19499.4	19225.2	4.28634	4.29002	4.28387	4.28674	0.00309565	JAGTWS010000143.1_4	2245.3	7281.54	1326.38	3.35128	3.86222	3.12267	3.44539	0.378654
Cluster_1080	CG12_big_fil_rev_8_21_14_0.65_scaffold_4686_c_4	541.974	300.926	1717.84	JAGTWS010000145.1_2	178.442	1130.5	72.3415		Cluster_1080	CG12_big_fil_rev_8_21_14_0.65_scaffold_4686_c_4	17923.1	17471.8	18209.1	4.25341	4.24234	4.26029	4.25201	0.00905745	JAGTWS010000145.1_2	214.13	1130.5	103.448	2.33068	3.05327	2.01472	2.46622	0.532376
Cluster_1169	CG12_big_fil_rev_8_21_14_0.65_scaffold_4686_c_5	566.89	298.744	1648.78	JAGTWS010000145.1_3	194.107	812.311	61.8283		Cluster_1169	CG12_big_fil_rev_8_21_14_0.65_scaffold_4686_c_5	18747.1	17345.1	17477	4.27293	4.23918	4.24247	4.25153	0.0186124	JAGTWS010000145.1_3	232.929	812.311	88.4144	2.36722	2.90972	1.94652	2.40782	0.482881
Cluster_642	CG12_big_fil_rev_8_21_14_0.65_scaffold_4686_c_6	569.518	305.201	1696.59	JAGTWS010000145.1_4	120.666	734.638	47.9966		Cluster_642	CG12_big_fil_rev_8_21_14_0.65_scaffold_4686_c_6	18834	17720	17983.8	4.27494	4.24846	4.25488	4.25943	0.0138123	JAGTWS010000145.1_4	144.799	734.638	68.6351	2.16077	2.86607	1.83655	2.2878	0.526388
Cluster_988	CG12_big_fil_rev_8_21_14_0.65_scaffold_13124_c_1	557.603	324.261	1655.69	JAGTWS010000150.1_1	337.598	2142.3	113.481		Cluster_988	CG12_big_fil_rev_8_21_14_0.65_scaffold_13124_c_1	18439.9	18826.6	17550.3	4.26576	4.27477	4.24428	4.26161	0.0156621	JAGTWS010000150.1_1	405.118	2142.3	162.279	2.60758	3.33088	2.21026	2.71624	0.568156
Cluster_195	CG12_big_fil_rev_8_21_14_0.65_scaffold_7233_c_3	301.679	178.303	904.074	JAGTWS010000150.1_2	2657.02	5710.85	1428.59		Cluster_195	CG12_big_fil_rev_8_21_14_0.65_scaffold_7233_c_3	9976.52	10352.2	9583.18	3.99898	4.01503	3.98151	3.99851	0.0167675	JAGTWS010000150.1_2	3188.43	5710.85	2042.88	3.50358	3.7567	3.31024	3.52351	0.223895
Cluster_985	CG12_big_fil_rev_8_21_14_0.65_scaffold_2604_c_2	246.699	129.023	780.424	JAGTWS010000153.1_5	24614	25453.8	9349.5		Cluster_985	CG12_big_fil_rev_8_21_14_0.65_scaffold_2604_c_2	8158.35	7491.07	8272.49	3.9116	3.87454	3.91764	3.90126	0.0233334	JAGTWS010000153.1_5	29536.8	25453.8	13369.8	4.47036	4.40575	4.12612	4.33408	0.18297
Cluster_1743	CG12_big_fil_rev_8_21_14_0.65_scaffold_2604_c_5	307.156	164.491	878.752	JAGTWS010000153.1_6	6079.33	3082.42	2929.76		Cluster_1743	CG12_big_fil_rev_8_21_14_0.65_scaffold_2604_c_5	10157.6	9550.34	9314.77	4.00679	3.98002	3.96917	3.98533	0.019364	JAGTWS010000153.1_6	7295.2	3082.42	4189.56	3.86304	3.48889	3.62217	3.65803	0.189633
Cluster_357	CG12_big_fil_rev_8_21_14_0.65_scaffold_6490_c_3	623.247	354.043	1899.75	JAGTWS010000154.1_3	5047.91	6512.5	2074.14		Cluster_357	CG12_big_fil_rev_8_21_14_0.65_scaffold_6490_c_3	20610.8	20555.8	20137.4	4.31409	4.31293	4.304	4.31034	0.00552176	JAGTWS010000154.1_3	6057.49	6512.5	2966.02	3.78229	3.81375	3.47217	3.6894	0.188783
Cluster_1107	CG12_big_fil_rev_8_21_14_0.65_scaffold_5704_c_6	551.897	333.9	1704.08	JAGTWS010000156.1_3	1258.65	3531.23	434.487		Cluster_1107	CG12_big_fil_rev_8_21_14_0.65_scaffold_5704_c_6	18251.2	19386.2	18063.3	4.26129	4.28749	4.2568	4.26853	0.0165778	JAGTWS010000156.1_3	1510.38	3531.23	621.316	3.17908	3.54793	2.79331	3.17344	0.377338
Cluster_360	CG12_big_fil_rev_8_21_14_0.65_scaffold_5535_c_5	570.308	332.204	1769.27	JAGTWS010000157.1_2	1844.34	5232.6	711.862		Cluster_360	CG12_big_fil_rev_8_21_14_0.65_scaffold_5535_c_5	18860.1	19287.8	18754.3	4.27554	4.28528	4.2731	4.27798	0.00644456	JAGTWS010000157.1_2	2213.21	5232.6	1017.96	3.34502	3.71872	3.00773	3.35716	0.355648
Cluster_1552	CG_SAG_2014_w16S_AYZPZ_7_length_12231_cov_83.0276_4	79.2642	52.7593	298.546	JAGTWS010000158.1_3	1609.96	4204.13	914.636		Cluster_1552	CG_SAG_2014_w16S_AYZPZ_7_length_12231_cov_83.0276_4	2621.27	3063.2	3164.59	3.41851	3.48618	3.50032	3.46833	0.0437242	JAGTWS010000158.1_3	1931.95	4204.13	1307.93	3.286	3.62368	3.11658	3.34209	0.258157
Cluster_404	CG12_big_fil_rev_8_21_14_0.65_scaffold_3928_c_1	320.21	185.318	992.868	JAGTWS010000162.1_2	1734.96	3684.27	634.026		Cluster_404	CG12_big_fil_rev_8_21_14_0.65_scaffold_3928_c_1	10589.3	10759.5	10524.4	4.02487	4.03179	4.0222	4.02629	0.00495288	JAGTWS010000162.1_2	2081.95	3684.27	906.657	3.31847	3.56635	2.95744	3.28075	0.306201
Cluster_1253	CG03_land_8_20_14_0.80_scaffold_23194_c_4	551.378	326.716	1704.1	JAGTWS010000163.1_2	608.813	2947.66	223.734		Cluster_1253	CG03_land_8_20_14_0.80_scaffold_23194_c_4	18234.1	18969.1	18063.5	4.26088	4.27805	4.2568	4.26524	0.0112743	JAGTWS010000163.1_2	730.576	2947.66	319.939	2.86367	3.46948	2.50507	2.94607	0.487457
Cluster_2561	CG12_big_fil_rev_8_21_14_0.65_scaffold_29535_c_2	568.37	352.47	1893.56	JAGTWS010000163.1_5	37056	43239.1	13675.7		Cluster_2561	CG12_big_fil_rev_8_21_14_0.65_scaffold_29535_c_2	18796	20464.4	20071.7	4.27407	4.311	4.30258	4.29588	0.0193575	JAGTWS010000163.1_5	44467.2	43239.1	19556.3	4.64804	4.63588	4.29129	4.52507	0.202552
Cluster_447	CG03_land_8_20_14_0.80_scaffold_6060_c_8	600.372	344.952	1867	JAGTWS010000165.1_2	1393	4836.61	692.748		Cluster_447	CG03_land_8_20_14_0.80_scaffold_6060_c_8	19854.3	20027.9	19790.2	4.29785	4.30164	4.29645	4.29865	0.00268243	JAGTWS010000165.1_2	1671.6	4836.61	990.63	3.22313	3.68454	2.99591	3.3012	0.350889
Cluster_1357	CG12_big_fil_rev_8_21_14_0.65_scaffold_12593_c_3	514.628	316.255	1616.04	JAGTWS010000167.1_2	7105	5271.62	1760.27		Cluster_1357	CG12_big_fil_rev_8_21_14_0.65_scaffold_12593_c_3	17018.7	18361.8	17130	4.23093	4.26391	4.23376	4.24287	0.0182832	JAGTWS010000167.1_2	8526	5271.62	2517.18	3.93075	3.72194	3.40091	3.68453	0.266889
Cluster_731	CG12_big_fil_rev_8_21_14_0.65_scaffold_5550_c_2	666.126	372.79	2054.89	JAGTWS010000168.1_4	637.903	2525.79	204.118		Cluster_731	CG12_big_fil_rev_8_21_14_0.65_scaffold_5550_c_2	22028.8	21644.2	21781.9	4.34299	4.33534	4.33809	4.33881	0.00387405	JAGTWS010000168.1_4	765.483	2525.79	291.889	2.88394	3.4024	2.46522	2.91718	0.469474
Cluster_1682	CG12_big_fil_rev_8_21_14_0.65_scaffold_12208_c_2	264.312	135.815	746.777	JAGTWS010000169.1_3	1989.13	3941.42	533.933		Cluster_1682	CG12_big_fil_rev_8_21_14_0.65_scaffold_12208_c_2	8740.81	7885.43	7915.84	3.94155	3.89683	3.8985	3.91229	0.025354	JAGTWS010000169.1_3	2386.95	3941.42	763.524	3.37784	3.59565	2.88282	3.28544	0.365289
Cluster_392	CG12_big_fil_rev_8_21_14_0.65_scaffold_12208_c_4	307.771	179.516	952.362	JAGTWS010000169.1_4	610.349	2327.74	226.257		Cluster_392	CG12_big_fil_rev_8_21_14_0.65_scaffold_12208_c_4	10178	10422.7	10095	4.00766	4.01798	4.00411	4.00992	0.00720566	JAGTWS010000169.1_4	732.418	2327.74	323.548	2.86476	3.36693	2.50994	2.91388	0.430604
Cluster_789	CG03_land_8_20_14_0.80_scaffold_6060_c_5	579.553	347.018	1805.42	JAGTWS010000171.1_3	2980.59	6399.24	1538.96		Cluster_789	CG03_land_8_20_14_0.80_scaffold_6060_c_5	19165.8	20147.9	19137.4	4.28253	4.30423	4.28188	4.28955	0.0127195	JAGTWS010000171.1_3	3576.71	6399.24	2200.71	3.55348	3.80613	3.34256	3.56739	0.232096
Cluster_1036	CG12_big_fil_rev_8_21_14_0.65_scaffold_7726_c_7	515.435	304.214	1615.23	JAGTWS010000172.1_1	476.307	1667.13	198.124		Cluster_1036	CG12_big_fil_rev_8_21_14_0.65_scaffold_7726_c_7	17045.4	17662.6	17121.4	4.23161	4.24706	4.23354	4.2374	0.00841665	JAGTWS010000172.1_1	571.569	1667.13	283.317	2.75707	3.22197	2.45227	2.81044	0.387614
Cluster_581	CG03_land_8_20_14_0.80_scaffold_18016_c_2	528.338	321.751	1687.06	JAGTWS010000172.1_3	1631.77	3303.04	598.726		Cluster_581	CG03_land_8_20_14_0.80_scaffold_18016_c_2	17472.1	18680.9	17882.8	4.24235	4.2714	4.25244	4.25539	0.0147495	JAGTWS010000172.1_3	1958.13	3303.04	856.178	3.29184	3.51891	2.93256	3.24777	0.295648
Cluster_183	CG12_big_fil_rev_8_21_14_0.65_scaffold_11762_c_4	321.264	201.562	1055.45	JAGTWS010000173.1_1	3392.66	5013.64	1852.41		Cluster_183	CG12_big_fil_rev_8_21_14_0.65_scaffold_11762_c_4	10624.2	11702.7	11187.8	4.0263	4.06829	4.04874	4.04778	0.0210121	JAGTWS010000173.1_1	4071.19	5013.64	2648.95	3.60972	3.70015	3.42307	3.57765	0.141297
Cluster_1988	CG12_big_fil_rev_8_21_14_0.65_scaffold_3467_c_8	289.008	151.293	874.347	JAGTWS010000174.1_3	17528.1	18041.5	7622.3		Cluster_1988	CG12_big_fil_rev_8_21_14_0.65_scaffold_3467_c_8	9557.5	8784.05	9268.08	3.98034	3.94369	3.96699	3.96368	0.018548	JAGTWS010000174.1_3	21033.7	18041.5	10899.9	4.32292	4.25627	4.03742	4.20554	0.149356
Cluster_2307	CG12_big_fil_rev_8_21_14_0.65_scaffold_3467_c_9	269.297	168.963	896.866	JAGTWS010000174.1_4	18962.7	36613.3	8495.48		Cluster_2307	CG12_big_fil_rev_8_21_14_0.65_scaffold_3467_c_9	8905.64	9810.02	9506.78	3.94967	3.99167	3.97803	3.97312	0.0214284	JAGTWS010000174.1_4	22755.3	36613.3	12148.5	4.35708	4.56364	4.08452	4.33508	0.240314
Cluster_2477	CG12_big_fil_rev_8_21_14_0.65_scaffold_3467_c_10	312.085	171.503	905.884	JAGTWS010000174.1_5	22484.5	19459.8	6527.69		Cluster_2477	CG12_big_fil_rev_8_21_14_0.65_scaffold_3467_c_10	10320.6	9957.44	9602.37	4.01371	3.99815	3.98238	3.99808	0.0156643	JAGTWS010000174.1_5	26981.4	19459.8	9334.59	4.43106	4.28914	3.9701	4.2301	0.236087
Cluster_1887	CG12_big_fil_rev_8_21_14_0.65_scaffold_3467_c_11	296.707	180.717	868.403	JAGTWS010000174.1_6	15185.5	7528.49	3929.23		Cluster_1887	CG12_big_fil_rev_8_21_14_0.65_scaffold_3467_c_11	9812.11	10492.4	9205.07	3.99176	4.02088	3.96403	3.99222	0.0284273	JAGTWS010000174.1_6	18222.6	7528.49	5618.8	4.26061	3.87671	3.74964	3.96232	0.266025
Cluster_778	CG12_big_fil_rev_8_21_14_0.65_scaffold_5653_c_9	270.948	148.047	821.316	JAGTWS010000174.1_7	2992.19	2662.88	826.874		Cluster_778	CG12_big_fil_rev_8_21_14_0.65_scaffold_5653_c_9	8960.26	8595.61	8705.95	3.95232	3.93428	3.93982	3.94214	0.00924311	JAGTWS010000174.1_7	3590.63	2662.88	1182.43	3.55517	3.42535	3.07278	3.3511	0.249622
Cluster_1104	CG12_big_fil_rev_8_21_14_0.65_scaffold_2428_c_2	271.941	156.625	892.677	JAGTWS010000175.1_2	637.142	2142.88	208.054		Cluster_1104	CG12_big_fil_rev_8_21_14_0.65_scaffold_2428_c_2	8993.08	9093.62	9462.38	3.95391	3.95874	3.976	3.96288	0.0116146	JAGTWS010000175.1_2	764.571	2142.88	297.517	2.88342	3.331	2.47351	2.89598	0.428881
Cluster_760	CG12_big_fil_rev_8_21_14_0.65_scaffold_2428_c_3	271.716	168.624	859.766	JAGTWS010000175.1_3	6561.18	8678.88	3132.4		Cluster_760	CG12_big_fil_rev_8_21_14_0.65_scaffold_2428_c_3	8985.64	9790.31	9113.52	3.95355	3.9908	3.95969	3.96801	0.0199705	JAGTWS010000175.1_3	7873.42	8678.88	4479.34	3.89616	3.93846	3.65121	3.82861	0.155082
Cluster_546	cg_3.0_sub100_scaffold_1795_c_2	551.582	332.072	1729.49	JAGTWS010000176.1_3	1931.45	4139.37	962.203		Cluster_546	cg_3.0_sub100_scaffold_1795_c_2	18240.8	19280.1	18332.6	4.26104	4.28511	4.26322	4.26979	0.0133091	JAGTWS010000176.1_3	2317.74	4139.37	1375.95	3.36507	3.61693	3.1386	3.37353	0.239278
Cluster_1495	CG03_land_8_20_14_0.80_scaffold_97439_c_1	547.188	312.161	1599.4	JAGTWS010000182.1_2	2690.6	6894.38	1118.64		Cluster_1495	CG03_land_8_20_14_0.80_scaffold_97439_c_1	18095.5	18124.1	16953.6	4.25757	4.25826	4.22926	4.24836	0.0165455	JAGTWS010000182.1_2	3228.72	6894.38	1599.66	3.50903	3.8385	3.20403	3.51718	0.317313
Cluster_1052	CG03_land_8_20_14_0.80_scaffold_6497_c_1	656.866	360.571	2167.12	JAGTWS010000182.1_3	626.582	2239.91	228.549		Cluster_1052	CG03_land_8_20_14_0.80_scaffold_6497_c_1	21722.6	20934.8	22971.5	4.33691	4.32087	4.36119	4.33966	0.0203001	JAGTWS010000182.1_3	751.899	2239.91	326.826	2.87616	3.35023	2.51432	2.91357	0.419211
Cluster_1722	CG12_big_fil_rev_8_21_14_0.65_scaffold_18287_c_1	355.33	186.81	1034.2	JAGTWS010000183.1_2	2929.19	4404.27	1050.84		Cluster_1722	CG12_big_fil_rev_8_21_14_0.65_scaffold_18287_c_1	11750.8	10846.2	10962.5	4.07007	4.03528	4.03991	4.04842	0.0188905	JAGTWS010000183.1_2	3515.03	4404.27	1502.7	3.54593	3.64387	3.17687	3.45556	0.246268
Cluster_864	CG12_big_fil_rev_8_21_14_0.65_scaffold_18287_c_3	321.16	187.31	945.79	JAGTWS010000183.1_4	1733.75	5428.76	678.107		Cluster_864	CG12_big_fil_rev_8_21_14_0.65_scaffold_18287_c_3	10620.8	10875.2	10025.4	4.02616	4.03644	4.0011	4.02123	0.0181761	JAGTWS010000183.1_4	2080.5	5428.76	969.694	3.31817	3.7347	2.98663	3.3465	0.374837
Cluster_2416	CG12_big_fil_rev_8_21_14_0.65_scaffold_8225_c_5	294.424	175.467	927.919	JAGTWS010000185.1_4	1926.43	2839.43	1434.69		Cluster_2416	CG12_big_fil_rev_8_21_14_0.65_scaffold_8225_c_5	9736.6	10187.6	9835.94	3.98841	4.00807	3.99282	3.99643	0.0103188	JAGTWS010000185.1_4	2311.72	2839.43	2051.61	3.36393	3.45323	3.31209	3.37642	0.0713916
Cluster_684	CG12_big_fil_rev_8_21_14_0.65_scaffold_6243_c_1	274.593	165.644	876.443	JAGTWS010000186.1_3	4443.8	12379.3	2002.87		Cluster_684	CG12_big_fil_rev_8_21_14_0.65_scaffold_6243_c_1	9080.81	9617.28	9290.29	3.95812	3.98305	3.96803	3.96974	0.0125511	JAGTWS010000186.1_3	5332.56	12379.3	2864.11	3.72694	4.0927	3.45699	3.75887	0.319054
Cluster_720	CG03_land_8_20_14_0.80_scaffold_2375_c_24	622.553	372.033	1964.4	JAGTWS010000188.1_2	3017.27	6049.64	1583.18		Cluster_720	CG03_land_8_20_14_0.80_scaffold_2375_c_24	20587.8	21600.3	20822.7	4.31361	4.33446	4.31854	4.3222	0.0108968	JAGTWS010000188.1_2	3620.73	6049.64	2263.95	3.5588	3.78173	3.35487	3.56513	0.213502
Cluster_613	CG03_land_8_20_14_0.80_scaffold_9984_c_3	561.772	334.768	1783.01	JAGTWS010000190.1_3	2358.53	4501.73	912.919		Cluster_613	CG03_land_8_20_14_0.80_scaffold_9984_c_3	18577.8	19436.6	18899.9	4.26899	4.28862	4.27646	4.27802	0.00990638	JAGTWS010000190.1_3	2830.24	4501.73	1305.47	3.45182	3.65338	3.11577	3.40699	0.271595
Cluster_117	CG12_big_fil_rev_8_21_14_0.65_scaffold_26437_c_4	617.275	354.451	1911.74	JAGTWS010000191.1_2	1245.32	3917.59	467.415		Cluster_117	CG12_big_fil_rev_8_21_14_0.65_scaffold_26437_c_4	20413.3	20579.4	20264.5	4.30991	4.31343	4.30674	4.31003	0.00335055	JAGTWS010000191.1_2	1494.39	3917.59	668.403	3.17446	3.59302	2.82504	3.19751	0.384508
Cluster_1359	CG03_land_8_20_14_0.80_scaffold_6726_c_2	616.729	331.952	1913.79	JAGTWS010000194.1_1	505.626	2384.78	181.233		Cluster_1359	CG03_land_8_20_14_0.80_scaffold_6726_c_2	20395.2	19273.1	20286.1	4.30953	4.28495	4.3072	4.30056	0.0135666	JAGTWS010000194.1_1	606.751	2384.78	259.163	2.78301	3.37745	2.41357	2.85801	0.486295
Cluster_915	CG12_big_fil_rev_8_21_14_0.65_scaffold_7726_c_10	513.059	296.756	1609.37	JAGTWS010000195.1_2	209.325	1752.73	66.0409		Cluster_915	CG12_big_fil_rev_8_21_14_0.65_scaffold_7726_c_10	16966.9	17229.6	17059.3	4.2296	4.23628	4.23196	4.23261	0.00338473	JAGTWS010000195.1_2	251.19	1752.73	94.4385	2.4	3.24372	1.97515	2.53962	0.645706
Cluster_1311	CG03_land_8_20_14_0.80_scaffold_96496_c_2	647.205	355.774	2062.04	JAGTWS010000197.1_4	627.868	2217.81	188.596		Cluster_1311	CG03_land_8_20_14_0.80_scaffold_96496_c_2	21403.1	20656.2	21857.6	4.33048	4.31505	4.3396	4.32838	0.0124101	JAGTWS010000197.1_4	753.442	2217.81	269.692	2.87705	3.34592	2.43087	2.88461	0.457575
Cluster_871	CG12_big_fil_rev_8_21_14_0.65_scaffold_6520_c_6	714.356	386.208	2121.91	JAGTWS010000199.1_2	3427.12	4212.2	1409.46		Cluster_871	CG12_big_fil_rev_8_21_14_0.65_scaffold_6520_c_6	23623.7	22423.3	22492.2	4.37335	4.3507	4.35203	4.35869	0.0127096	JAGTWS010000199.1_2	4112.54	4212.2	2015.53	3.61411	3.62451	3.30439	3.51434	0.181894
Cluster_1055	CG12_big_fil_rev_8_21_14_0.65_scaffold_6490_c_4	608.146	369.26	1858.33	JAGTWS010000202.1_3	6725.36	9000.05	3308.27		Cluster_1055	CG12_big_fil_rev_8_21_14_0.65_scaffold_6490_c_4	20111.4	21439.3	19698.3	4.30344	4.33121	4.29443	4.30969	0.0191707	JAGTWS010000202.1_3	8070.43	9000.05	4730.82	3.9069	3.95424	3.67494	3.84536	0.149477
Cluster_888	CG12_big_fil_rev_8_21_14_0.65_scaffold_1921_c_12	638.936	348.135	1957.36	JAGTWS010000203.1_2	3341.77	7462.94	1325.18		Cluster_888	CG12_big_fil_rev_8_21_14_0.65_scaffold_1921_c_12	21129.6	20212.7	20748	4.32489	4.30562	4.31698	4.31583	0.00968429	JAGTWS010000203.1_2	4010.12	7462.94	1895.01	3.60316	3.87291	3.27761	3.58456	0.298085
Cluster_944	CG12_big_fil_rev_8_21_14_0.65_scaffold_1825_c_4	622.58	353.05	2022.92	JAGTWS010000203.1_3	1072.57	2870.08	402.865		Cluster_944	CG12_big_fil_rev_8_21_14_0.65_scaffold_1825_c_4	20588.7	20498.1	21443	4.31363	4.31171	4.33128	4.31888	0.010789	JAGTWS010000203.1_3	1287.08	2870.08	576.097	3.10961	3.45789	2.7605	3.10933	0.348699
Cluster_1041	CG12_big_fil_rev_8_21_14_0.65_scaffold_13447_c_5	657.243	398.993	2047.83	JAGTWS010000205.1_1	9426.67	14827.2	5099.82		Cluster_1041	CG12_big_fil_rev_8_21_14_0.65_scaffold_13447_c_5	21735	23165.5	21707	4.33716	4.36484	4.3366	4.3462	0.0161464	JAGTWS010000205.1_1	11312	14827.2	7292.74	4.05354	4.17106	3.86289	4.02916	0.155524
Cluster_969	CG12_big_fil_rev_8_21_14_0.65_scaffold_13447_c_4	602.011	344.675	1881.16	JAGTWS010000205.1_2	6718.91	9160.72	2915.16		Cluster_969	CG12_big_fil_rev_8_21_14_0.65_scaffold_13447_c_4	19908.5	20011.8	19940.3	4.29904	4.30129	4.29973	4.30002	0.00115151	JAGTWS010000205.1_2	8062.7	9160.72	4168.67	3.90648	3.96193	3.62	3.82947	0.183514
Cluster_788	CG12_big_fil_rev_8_21_14_0.65_scaffold_2525_c_9	501.43	303.16	1561.04	JAGTWS010000207.1_2	2912.76	6533.84	1702.86		Cluster_788	CG12_big_fil_rev_8_21_14_0.65_scaffold_2525_c_9	16582.3	17601.5	16547.1	4.21964	4.24555	4.21872	4.22797	0.0152292	JAGTWS010000207.1_2	3495.31	6533.84	2435.08	3.54349	3.81517	3.38651	3.58172	0.21687
Cluster_1811	CG12_big_fil_rev_8_21_14_0.65_scaffold_13502_c_3	585.426	319.773	1811.63	JAGTWS010000208.1_4	2465.85	3656.08	1155.69		Cluster_1811	CG12_big_fil_rev_8_21_14_0.65_scaffold_13502_c_3	19360.1	18566	19203.2	4.28691	4.26872	4.28337	4.27967	0.0096443	JAGTWS010000208.1_4	2959.02	3656.08	1652.64	3.47115	3.56302	3.21818	3.41745	0.178581
Cluster_292	CG12_big_fil_rev_8_21_14_0.65_scaffold_7999_c_1	555.559	310.853	1694.76	JAGTWS010000209.1_1	2551.42	3951.82	855.019		Cluster_292	CG12_big_fil_rev_8_21_14_0.65_scaffold_7999_c_1	18372.3	18048.1	17964.5	4.26416	4.25643	4.25441	4.25834	0.00514659	JAGTWS010000209.1_1	3061.71	3951.82	1222.68	3.48596	3.5968	3.08731	3.39002	0.26795
Cluster_704	CG03_land_8_20_14_0.80_scaffold_3480_c_19	644.208	387.422	1987.66	JAGTWS010000210.1_2	2648.68	5925.59	901.066		Cluster_704	CG03_land_8_20_14_0.80_scaffold_3480_c_19	21304	22493.7	21069.2	4.32846	4.35206	4.32365	4.33472	0.0152067	JAGTWS010000210.1_2	3178.42	5925.59	1288.52	3.50221	3.77273	3.11009	3.46168	0.333174
Cluster_882	CG03_land_8_20_14_0.80_scaffold_27265_c_3	543.067	329.797	1629.86	JAGTWS010000212.1_1	4398.41	5163.39	1534.9		Cluster_882	CG03_land_8_20_14_0.80_scaffold_27265_c_3	17959.2	19148	17276.5	4.25429	4.28212	4.23746	4.25796	0.0225588	JAGTWS010000212.1_1	5278.1	5163.39	2194.91	3.72248	3.71294	3.34142	3.59228	0.217303
Cluster_426	CG12_big_fil_rev_8_21_14_0.65_scaffold_4667_c_1	554.772	323.803	1700.96	JAGTWS010000217.1_1	6626.38	7922.59	2978.91		Cluster_426	CG12_big_fil_rev_8_21_14_0.65_scaffold_4667_c_1	18346.3	18800	18030.2	4.26355	4.27416	4.256	4.26457	0.00912155	JAGTWS010000217.1_1	7951.66	7922.59	4259.85	3.90046	3.89887	3.62939	3.80957	0.156041
Cluster_1482	CG12_big_fil_rev_8_21_14_0.65_scaffold_1913_c_11	589.51	338.78	1849.91	JAGTWS010000226.1_1	8425.19	7097.66	2342.38		Cluster_1482	CG12_big_fil_rev_8_21_14_0.65_scaffold_1913_c_11	19495.1	19669.6	19609	4.28993	4.29379	4.29246	4.29206	0.00196511	JAGTWS010000226.1_1	10110.2	7097.66	3349.61	4.00476	3.85112	3.52499	3.79362	0.244996
Cluster_566	CG03_land_8_20_14_0.80_scaffold_16596_c_6	673.649	378.446	2028.8	JAGTWS010000227.1_2	1214.33	3422.98	512.125		Cluster_566	CG03_land_8_20_14_0.80_scaffold_16596_c_6	22277.6	21972.6	21505.3	4.34787	4.34188	4.33254	4.34076	0.00772219	JAGTWS010000227.1_2	1457.2	3422.98	732.339	3.16352	3.5344	2.86471	3.18755	0.335492
Cluster_1692	CG12_big_fil_rev_8_21_14_0.65_scaffold_10613_c_2	650.42	359.763	1948.23	JAGTWS010000232.1_1	640.01	3036.05	341.224		Cluster_1692	CG12_big_fil_rev_8_21_14_0.65_scaffold_10613_c_2	21509.4	20887.8	20651.3	4.33263	4.31989	4.31495	4.32249	0.00912221	JAGTWS010000232.1_1	768.012	3036.05	487.951	2.88537	3.48231	2.68838	3.01868	0.413416
Cluster_483	CG12_big_fil_rev_8_21_14_0.65_scaffold_4686_c_7	557.807	325.442	1705.37	JAGTWS010000233.1_3	273.882	1732.75	93.0999		Cluster_483	CG12_big_fil_rev_8_21_14_0.65_scaffold_4686_c_7	18446.7	18895.2	18077	4.26592	4.27635	4.25713	4.26646	0.0096244	JAGTWS010000233.1_3	328.659	1732.75	133.133	2.51674	3.23874	2.12429	2.62659	0.565287
Cluster_1094	CG12_big_fil_rev_8_21_14_0.65_scaffold_4097_c_3	591.099	347.733	1908.8	JAGTWS010000234.1_2	2058.95	3882.69	709.691		Cluster_1094	CG12_big_fil_rev_8_21_14_0.65_scaffold_4097_c_3	19547.7	20189.4	20233.3	4.29109	4.30512	4.30607	4.30076	0.00838482	JAGTWS010000234.1_2	2470.74	3882.69	1014.86	3.39283	3.58913	3.00641	3.32946	0.296488
Cluster_879	CG12_big_fil_rev_8_21_14_0.65_scaffold_17736_c_2	283.04	156.87	832.63	JAGTWS010000236.1_3	498.626	2356.88	170.689		Cluster_879	CG12_big_fil_rev_8_21_14_0.65_scaffold_17736_c_2	9360.13	9107.87	8825.88	3.97128	3.95942	3.94576	3.95882	0.0127725	JAGTWS010000236.1_3	598.351	2356.88	244.085	2.77696	3.37234	2.38754	2.84561	0.495975
Cluster_370	CG12_big_fil_rev_8_21_14_0.65_scaffold_4702_c_6	582.18	346.861	1826.51	JAGTWS010000238.1_2	419.73	2194.75	141.254		Cluster_370	CG12_big_fil_rev_8_21_14_0.65_scaffold_4702_c_6	19252.7	20138.7	19361	4.28449	4.30403	4.28693	4.29182	0.0106483	JAGTWS010000238.1_2	503.676	2194.75	201.993	2.70215	3.34139	2.30534	2.78296	0.52273
Cluster_1876	CG12_big_fil_rev_8_21_14_0.65_scaffold_11678_c_2	294.698	184.317	977.921	JAGTWS010000239.1_2	1327.81	3057.94	651.729		Cluster_1876	CG12_big_fil_rev_8_21_14_0.65_scaffold_11678_c_2	9745.65	10701.4	10366	3.98881	4.02944	4.01561	4.01129	0.0206574	JAGTWS010000239.1_2	1593.37	3057.94	931.972	3.20232	3.48543	2.9694	3.21905	0.25842
Cluster_1688	CG12_big_fil_rev_8_21_14_0.65_scaffold_7726_c_4	564.151	314.169	1690.19	JAGTWS010000241.1_3	2808.56	5376.47	932.453		Cluster_1688	CG12_big_fil_rev_8_21_14_0.65_scaffold_7726_c_4	18656.5	18240.6	17916	4.27083	4.26104	4.25324	4.2617	0.00881327	JAGTWS010000241.1_3	3370.27	5376.47	1333.41	3.52766	3.7305	3.12496	3.46104	0.308215
Cluster_547	CG12_big_fil_rev_8_21_14_0.65_scaffold_5846_c_5	582.274	368.632	1878.39	JAGTWS010000243.1_2	36899.3	47228	21065.7		Cluster_547	CG12_big_fil_rev_8_21_14_0.65_scaffold_5846_c_5	19255.8	21402.8	19911	4.28456	4.33047	4.29909	4.30471	0.0234639	JAGTWS010000243.1_2	44279.2	47228	30124	4.6462	4.6742	4.47891	4.59977	0.105598
Cluster_1580	CG12_big_fil_rev_8_21_14_0.65_scaffold_5882_c_3	529.459	314.848	1720.29	JAGTWS010000245.1_2	10326.9	14722.7	3523.97		Cluster_1580	CG12_big_fil_rev_8_21_14_0.65_scaffold_5882_c_3	17509.2	18280.1	18235.1	4.24327	4.26198	4.26091	4.25538	0.0105076	JAGTWS010000245.1_2	12392.3	14722.7	5039.27	4.09315	4.16799	3.70237	3.98784	0.250038
Cluster_329	CG03_land_8_20_14_0.80_scaffold_25690_c_2	630.303	379.645	1988.9	JAGTWS010000248.1_2	1170.62	4680.83	508.45		Cluster_329	CG03_land_8_20_14_0.80_scaffold_25690_c_2	20844.1	22042.2	21082.3	4.31898	4.34326	4.32392	4.32872	0.0128282	JAGTWS010000248.1_2	1404.74	4680.83	727.084	3.1476	3.67032	2.86158	3.2265	0.410102
Cluster_1685	CG03_land_8_20_14_0.80_scaffold_25690_c_3	643.43	362.263	1997.98	JAGTWS010000248.1_3	1198.04	4304.18	515.549		Cluster_1685	CG03_land_8_20_14_0.80_scaffold_25690_c_3	21278.2	21033	21178.6	4.32794	4.3229	4.3259	4.32558	0.00253206	JAGTWS010000248.1_3	1437.65	4304.18	737.235	3.15765	3.63389	2.86761	3.21972	0.386894
Cluster_489	CG12_big_fil_rev_8_21_14_0.65_scaffold_6146_c_6	705.651	408.521	2142.3	JAGTWS010000249.1_3	859.96	1746.96	243.55		Cluster_489	CG12_big_fil_rev_8_21_14_0.65_scaffold_6146_c_6	23335.9	23718.7	22708.4	4.36802	4.37509	4.35619	4.36643	0.00955246	JAGTWS010000249.1_3	1031.95	1746.96	348.277	3.01366	3.24228	2.54192	2.93262	0.357142
Cluster_1369	CG12_big_fil_rev_8_21_14_0.65_scaffold_2614_c_16	231.242	113.754	677.849	JAGTWS010000257.1_2	1597.16	3547.39	452.875		Cluster_1369	CG12_big_fil_rev_8_21_14_0.65_scaffold_2614_c_16	7647.16	6604.56	7185.2	3.8835	3.81984	3.85644	3.85326	0.031947	JAGTWS010000257.1_2	1916.6	3547.39	647.611	3.28253	3.54991	2.81131	3.21458	0.373956
Cluster_1511	CG_SAG_2014_w16S_AYZSG_28_length_6596_cov_34.4639_8	513.917	349.361	1719.56	JAGTWS010000261.1_2	1152.29	3088.76	509.344		Cluster_1511	CG_SAG_2014_w16S_AYZSG_28_length_6596_cov_34.4639_8	16995.2	20283.9	18227.3	4.23033	4.30715	4.26072	4.26607	0.0386902	JAGTWS010000261.1_2	1382.74	3088.76	728.363	3.14074	3.48978	2.86235	3.16429	0.314381
Cluster_1017	CG12_big_fil_rev_8_21_14_0.65_scaffold_6379_c_4	521.248	308.521	1628.43	JAGTWS010000262.1_2	380.07	2319.15	81.1644		Cluster_1017	CG12_big_fil_rev_8_21_14_0.65_scaffold_6379_c_4	17237.7	17912.7	17261.3	4.23648	4.25316	4.23707	4.24224	0.00946489	JAGTWS010000262.1_2	456.085	2319.15	116.065	2.65905	3.36533	2.0647	2.69636	0.651116
Cluster_838	CG12_big_fil_rev_8_21_14_0.65_scaffold_5535_c_7	606.172	330.835	1888.58	JAGTWS010000264.1_2	520.734	2689.69	159.511		Cluster_838	CG12_big_fil_rev_8_21_14_0.65_scaffold_5535_c_7	20046.1	19208.3	20018.9	4.30203	4.28349	4.30144	4.29565	0.0105391	JAGTWS010000264.1_2	624.881	2689.69	228.101	2.7958	3.4297	2.35813	2.86121	0.538774
Cluster_1648	CG12_big_fil_rev_8_21_14_0.65_scaffold_5511_c_10	635.155	394.274	2045.92	JAGTWS010000268.1_3	1330.62	5590.6	749.849		Cluster_1648	CG12_big_fil_rev_8_21_14_0.65_scaffold_5511_c_10	21004.6	22891.5	21686.8	4.32231	4.35967	4.33619	4.33939	0.0188851	JAGTWS010000268.1_3	1596.74	5590.6	1072.28	3.20323	3.74746	3.03031	3.327	0.374252
Cluster_814	CG03_land_8_20_14_0.80_scaffold_13305_c_1	660.455	367.364	1962.92	JAGTWS010000273.1_2	10250.6	15551.2	4669.08		Cluster_814	CG03_land_8_20_14_0.80_scaffold_13305_c_1	21841.2	21329.2	20807	4.33928	4.32897	4.31821	4.32882	0.0105352	JAGTWS010000273.1_2	12300.7	15551.2	6676.78	4.08993	4.19176	3.82457	4.03542	0.189569
Cluster_1859	CG03_land_8_20_14_0.80_scaffold_79128_c_2	647.526	367.322	1999.23	JAGTWS010000274.1_2	1078.71	3865.57	570.126		Cluster_1859	CG03_land_8_20_14_0.80_scaffold_79128_c_2	21413.7	21326.7	21191.8	4.33069	4.32892	4.32617	4.32859	0.00227921	JAGTWS010000274.1_2	1294.46	3865.57	815.28	3.11209	3.58721	2.91131	3.20354	0.347109
Cluster_1207	CG12_big_fil_rev_8_21_14_0.65_scaffold_10507_c_4	589.393	351.102	1926.69	JAGTWS010000274.1_3	1638.5	3571.8	409.6		Cluster_1207	CG12_big_fil_rev_8_21_14_0.65_scaffold_10507_c_4	19491.2	20385	20422.9	4.28984	4.30931	4.31012	4.30309	0.0114818	JAGTWS010000274.1_3	1966.2	3571.8	585.728	3.29363	3.55289	2.7677	3.20474	0.400072
Cluster_1997	CG12_big_fil_rev_8_21_14_0.65_scaffold_2601_c_3	607.164	314.456	1862.12	JAGTWS010000275.1_2	16940.2	13449	7154.1		Cluster_1997	CG12_big_fil_rev_8_21_14_0.65_scaffold_2601_c_3	20078.9	18257.3	19738.5	4.30274	4.26144	4.29531	4.2865	0.0220182	JAGTWS010000275.1_2	20328.2	13449	10230.4	4.3081	4.12869	4.00989	4.14889	0.150128
Cluster_921	CG03_land_8_20_14_0.80_scaffold_2670_c_23	554.603	353.171	1777.94	JAGTWS010000282.1_1	1390.95	5390.28	674.927		Cluster_921	CG03_land_8_20_14_0.80_scaffold_2670_c_23	18340.7	20505.1	18846.2	4.26342	4.31186	4.27522	4.2835	0.0252614	JAGTWS010000282.1_1	1669.14	5390.28	965.146	3.22249	3.73161	2.98459	3.3129	0.381627
Cluster_578	CG12_big_fil_rev_8_21_14_0.65_scaffold_12413_c_3	614.646	359.676	1939.53	JAGTWS010000286.1_1	2991.28	5548.55	1071.01		Cluster_578	CG12_big_fil_rev_8_21_14_0.65_scaffold_12413_c_3	20326.3	20882.8	20559.1	4.30806	4.31979	4.313	4.31362	0.00588844	JAGTWS010000286.1_1	3589.54	5548.55	1531.54	3.55504	3.74418	3.18513	3.49478	0.284355
Cluster_1379	CG12_big_fil_rev_8_21_14_0.65_scaffold_5893_c_7	305.405	183.741	983.933	JAGTWS010000289.1_2	1565.92	6358.05	769.746		Cluster_1379	CG12_big_fil_rev_8_21_14_0.65_scaffold_5893_c_7	10099.7	10668	10429.7	4.00431	4.02808	4.01827	4.01689	0.0119469	JAGTWS010000289.1_2	1879.1	6358.05	1100.74	3.27395	3.80332	3.04168	3.37299	0.390359
Cluster_836	CG12_big_fil_rev_8_21_14_0.65_scaffold_17386_c_3	530.1	319.66	1677.78	JAGTWS010000291.1_2	1410.57	2597.38	539.155		Cluster_836	CG12_big_fil_rev_8_21_14_0.65_scaffold_17386_c_3	17530.4	18559.5	17784.5	4.24379	4.26857	4.25004	4.25413	0.0128836	JAGTWS010000291.1_2	1692.68	2597.38	770.992	3.22858	3.41454	2.88705	3.17672	0.267539
Cluster_1564	CG12_big_fil_rev_8_21_14_0.65_scaffold_68511_c_2	561.3	324.649	1782.09	JAGTWS010000297.1_2	2210.95	4766.24	859.2		Cluster_1564	CG12_big_fil_rev_8_21_14_0.65_scaffold_68511_c_2	18562.2	18849.1	18890.2	4.26863	4.27529	4.27624	4.27339	0.00414612	JAGTWS010000297.1_2	2653.14	4766.24	1228.66	3.42376	3.67818	3.08943	3.39712	0.295275
Cluster_1480	CG12_big_fil_rev_8_21_14_0.65_scaffold_2978_c_8	578.67	340.09	1841.16	JAGTWS010000306.1_2	290.364	1847.65	173.268		Cluster_1480	CG12_big_fil_rev_8_21_14_0.65_scaffold_2978_c_8	19136.6	19745.6	19516.3	4.28187	4.29547	4.2904	4.28924	0.00687575	JAGTWS010000306.1_2	348.437	1847.65	247.773	2.54212	3.26662	2.39405	2.73427	0.466938
Cluster_1894	CG12_big_fil_rev_8_21_14_0.65_scaffold_5481_c_3	324.746	194.785	1033.24	JAGTWS010000307.1_1	3178.42	5195.03	1252.82		Cluster_1894	CG12_big_fil_rev_8_21_14_0.65_scaffold_5481_c_3	10739.4	11309.2	10952.3	4.03098	4.05343	4.03951	4.04131	0.0113347	JAGTWS010000307.1_1	3814.11	5195.03	1791.53	3.58139	3.71559	3.25322	3.51674	0.237867
Cluster_771	CG_SAG_2014_w16S_AYZSH_40_length_7566_cov_60.9893_8	557.646	317.918	1747.2	JAGTWS010000315.1_2	641.831	2113.81	187.387		Cluster_771	CG_SAG_2014_w16S_AYZSH_40_length_7566_cov_60.9893_8	18441.3	18458.3	18520.3	4.26579	4.26619	4.26765	4.26654	0.000976489	JAGTWS010000315.1_2	770.198	2113.81	267.963	2.8866	3.32507	2.42807	2.87991	0.448533
Cluster_708	CG12_big_fil_rev_8_21_14_0.65_scaffold_9200_c_3	305.25	172.141	907.123	JAGTWS010000319.1_2	7755.93	8191.89	2977.37		Cluster_708	CG12_big_fil_rev_8_21_14_0.65_scaffold_9200_c_3	10094.6	9994.49	9615.5	4.00409	3.99976	3.98297	3.99561	0.0111547	JAGTWS010000319.1_2	9307.11	8191.89	4257.64	3.96881	3.91338	3.62917	3.83712	0.182213
Cluster_1096	CG12_big_fil_rev_8_21_14_0.65_scaffold_2102_c_8	620.052	345.049	1901.89	JAGTWS010000349.1_1	3166.75	8324.7	1020.48		Cluster_1096	CG12_big_fil_rev_8_21_14_0.65_scaffold_2102_c_8	20505.1	20033.5	20160.1	4.31186	4.30176	4.30449	4.30604	0.00522673	JAGTWS010000349.1_1	3800.1	8324.7	1459.28	3.57979	3.92037	3.16414	3.55477	0.378735
Cluster_967	CG12_big_fil_rev_8_21_14_0.65_scaffold_1913_c_12	576.59	334.64	1741.36	JAGTWS010000355.1_2	519.812	2446.11	151.449		Cluster_967	CG12_big_fil_rev_8_21_14_0.65_scaffold_1913_c_12	19067.8	19429.2	18458.4	4.2803	4.28845	4.26619	4.27832	0.0112621	JAGTWS010000355.1_2	623.774	2446.11	216.572	2.79503	3.38848	2.3356	2.8397	0.527857
Cluster_1926	CG12_big_fil_rev_8_21_14_0.65_scaffold_44845_c_4	566.99	352.892	1862.33	JAGTWS010000360.1_2	16699.8	10668.4	6657.67		Cluster_1926	CG12_big_fil_rev_8_21_14_0.65_scaffold_44845_c_4	18750.4	20488.9	19740.7	4.27301	4.31152	4.29536	4.2933	0.0193379	JAGTWS010000360.1_2	20039.8	10668.4	9520.47	4.30189	4.0281	3.97866	4.10288	0.174111
Cluster_1503	CG12_big_fil_rev_8_21_14_0.65_scaffold_5850_c_3	573.824	315.111	1719.69	JAGTWS010000365.1_2	869.638	3754.77	541.484		Cluster_1503	CG12_big_fil_rev_8_21_14_0.65_scaffold_5850_c_3	18976.4	18295.3	18228.8	4.27821	4.26234	4.26076	4.2671	0.00965383	JAGTWS010000365.1_2	1043.57	3754.77	774.322	3.01852	3.57458	2.88892	3.16067	0.364265
Cluster_2263	CG12_big_fil_rev_8_21_14_0.65_scaffold_1706_c_4	560.435	334.236	1884.01	JAGTWS010000367.1_3	2247.58	1955.44	696.432		Cluster_2263	CG12_big_fil_rev_8_21_14_0.65_scaffold_1706_c_4	18533.6	19405.8	19970.5	4.26796	4.28793	4.30039	4.28543	0.0163592	JAGTWS010000367.1_3	2697.1	1955.44	995.897	3.4309	3.29124	2.99821	3.24012	0.220825
Cluster_831	CG12_big_fil_rev_8_21_14_0.65_scaffold_17196_c_3	274.2	157.93	831.99	JAGTWS010000382.1_1	17606.7	12692.3	7206.42		Cluster_831	CG12_big_fil_rev_8_21_14_0.65_scaffold_17196_c_3	9067.79	9169.42	8819.09	3.9575	3.96234	3.94542	3.95509	0.00871306	JAGTWS010000382.1_1	21128	12692.3	10305.2	4.32486	4.10354	4.01306	4.14715	0.160411
Cluster_1643	CG03_land_8_20_14_0.80_scaffold_41512_c_1	564.35	332.956	1703.43	JAGTWS010000383.1_1	1505.78	2865.34	461.708		Cluster_1643	CG03_land_8_20_14_0.80_scaffold_41512_c_1	18663.1	19331.4	18056.3	4.27098	4.28626	4.25663	4.27129	0.0148195	JAGTWS010000383.1_1	1806.93	2865.34	660.242	3.25694	3.45718	2.8197	3.17794	0.325997
Cluster_1114	CG12_big_fil_rev_8_21_14_0.65_scaffold_4667_c_8	558.658	317.83	1744.14	JAGTWS010000384.1_3	1342.86	1225.8	202.023		Cluster_1114	CG12_big_fil_rev_8_21_14_0.65_scaffold_4667_c_8	18474.8	18453.2	18487.9	4.26658	4.26607	4.26689	4.26651	0.000411361	JAGTWS010000384.1_3	1611.44	1225.8	288.893	3.20721	3.08842	2.46074	2.91879	0.401108
Cluster_2522	CG12_big_fil_rev_8_21_14_0.65_scaffold_13447_c_2	691.494	403.713	2040.65	JAGTWS010000395.1_2	5893.19	11553.9	2752.32		Cluster_2522	CG12_big_fil_rev_8_21_14_0.65_scaffold_13447_c_2	22867.7	23439.6	21630.9	4.35922	4.36995	4.33507	4.35475	0.0178628	JAGTWS010000395.1_2	7071.83	11553.9	3935.82	3.84953	4.06273	3.59504	3.83577	0.234151
Cluster_2328	CG12_big_fil_rev_8_21_14_0.65_scaffold_13447_c_3	692.55	386.838	2134.77	JAGTWS010000395.1_3	3127.39	5216.81	1419.65		Cluster_2328	CG12_big_fil_rev_8_21_14_0.65_scaffold_13447_c_3	22902.6	22459.8	22628.5	4.35989	4.35141	4.35466	4.35532	0.00427785	JAGTWS010000395.1_3	3752.86	5216.81	2030.1	3.57436	3.7174	3.30752	3.53309	0.208037
