# Supplementary material for: Differential Expression of Core Metabolic Functions in Candidatus Altiarchaeum Inhabiting Distinct Subsurface Ecosystems
Source: Environ Microbiol Rep. 2025 Jun 3;17(3):e70096. doi: 10.1111/1758-2229.70096 (PMC12133352; doi:10.1111/1758-2229.70096)
Supplement: Supplementary file 5 — Table S4. emi470096‐sup‐0005‐TableS4. [file EMI4-17-e70096-s005.xlsx]

## Sheet: Sheet1
Gene ID in CG	Gene annotation according to FunTax 1.2 db [September 2023]	Gene ID in MSI	Gene annotation according to FunTax 1.2 db [September 2023]
CG03_land_8_20_14_0.80_scaffold_27601_c_1	Pyruvate carboxyltransferase domain-containing protein	JAGTWS010000001.1_11	Homocitrate synthase
CG03_land_8_20_14_0.80_scaffold_50190_c_3	PHB domain-containing protein	JAGTWS010000001.1_12	Band 7 protein
CG12_big_fil_rev_8_21_14_0.65_scaffold_7795_c_2	Cobalt chelatase (Fragment)	JAGTWS010000001.1_14	Uncharacterized protein
CG12_big_fil_rev_8_21_14_0.65_scaffold_8660_c_5	Iron ABC transporter	JAGTWS010000001.1_18	ABC-type cobalamin/Fe3+-siderophores transport "systems," permease component
CG12_big_fil_rev_8_21_14_0.65_scaffold_8660_c_4	ABC transporter domain-containing protein	JAGTWS010000001.1_19	ABC transporter related protein
CG12_big_fil_rev_8_21_14_0.65_scaffold_3637_c_4	Methionine--tRNA ligase	JAGTWS010000001.1_4	tRNA-synt_1g domain-containing protein
CG12_big_fil_rev_8_21_14_0.65_scaffold_7958_c_10	Beta-ribofuranosylaminobenzene 5'-phosphate synthase	JAGTWS010000001.1_6	GHMP_kinases_C domain-containing protein
CG12_big_fil_rev_8_21_14_0.65_scaffold_2604_c_11	Fibrillarin-like rRNA/tRNA 2'-O-methyltransferase	JAGTWS010000002.1_10	Fibrillarin-like rRNA/tRNA 2'-O-methyltransferase
CG12_big_fil_rev_8_21_14_0.65_scaffold_2604_c_8	50S ribosomal protein L21e	JAGTWS010000002.1_13	50S ribosomal protein L21e
CG12_big_fil_rev_8_21_14_0.65_scaffold_5481_c_7	Lysine--tRNA ligase	JAGTWS010000002.1_14	Lysine--tRNA ligase
CG03_land_8_20_14_0.80_scaffold_20339_c_2	Arginine biosynthesis bifunctional protein ArgJ	JAGTWS010000002.1_3	Glutamate N-acetyltransferase
CG12_big_fil_rev_8_21_14_0.65_scaffold_3482_c_4	Flavin prenyltransferase UbiX	JAGTWS010000002.1_5	Putative aromatic acid decarboxylase
CG03_land_8_20_14_0.80_scaffold_1563_c_17	Phosphoribosyl-AMP cyclohydrolase	JAGTWS010000002.1_6	Histidine biosynthesis bifunctional protein HisIE
CG03_land_8_20_14_0.80_scaffold_1563_c_16	Uncharacterized protein	JAGTWS010000002.1_7	Diphthamide biosynthesis protein
CG12_big_fil_rev_8_21_14_0.65_scaffold_3369_c_3	N-acetyltransferase	JAGTWS010000004.1_12	UDP-2-acetamido-3-amino-2, 3-dideoxy-D-glucuronate N-acetyltransferase
CG12_big_fil_rev_8_21_14_0.65_scaffold_3369_c_2	Aminotransferase DegT	JAGTWS010000004.1_9	Uncharacterized protein
CG12_big_fil_rev_8_21_14_0.65_scaffold_1706_c_16	Uncharacterized protein	JAGTWS010000005.1_1	CNNM transmembrane domain-containing protein
CG12_big_fil_rev_8_21_14_0.65_scaffold_4348_c_2	Carbamoyl-phosphate synthetase ammonia chain	JAGTWS010000005.1_11	Carbamoyl-phosphate synthase (glutamine-hydrolyzing)
CG12_big_fil_rev_8_21_14_0.65_scaffold_1706_c_17	Uncharacterized protein	JAGTWS010000005.1_2	Putative Integral membrane protein with CBS domains
CG03_land_8_20_14_0.80_scaffold_51306_c_1	Uncharacterized protein	JAGTWS010000005.1_7	DNA-binding protein
CG03_land_8_20_14_0.80_scaffold_19441_c_6	Phosphoribosylformylglycinamidine cyclo-ligase	JAGTWS010000006.1_11	AIR synthase
CG12_big_fil_rev_8_21_14_0.65_scaffold_1913_c_7	Dihydropteroate synthase	JAGTWS010000006.1_4	Dihydropteroate synthase
CG12_big_fil_rev_8_21_14_0.65_scaffold_12208_c_8	Argininosuccinate lyase	JAGTWS010000006.1_6	Argininosuccinate lyase
CG12_big_fil_rev_8_21_14_0.65_scaffold_1825_c_6	Glycinamide ribonucleotide synthetase	JAGTWS010000008.1_10	Glycinamide ribonucleotide synthetase
CG03_land_8_20_14_0.80_scaffold_17612_c_3	Diphosphomevalonate decarboxylase	JAGTWS010000008.1_2	Diphosphomevalonate decarboxylase
CG12_big_fil_rev_8_21_14_0.65_scaffold_7378_c_3	Aconitate hydratase	JAGTWS010000008.1_5	Putative Aconitate "hydratase," Aquifex type
CG12_big_fil_rev_8_21_14_0.65_scaffold_10133_c_2	Argininosuccinate synthase	JAGTWS010000008.1_7	Citrulline--aspartate ligase
CG12_big_fil_rev_8_21_14_0.65_scaffold_11562_c_2	Formylmethanofuran dehydrogenase subunit B	JAGTWS010000010.1_3	Tungsten-containing formylmethanofuran dehydrogenase 2 subunit B
CG12_big_fil_rev_8_21_14_0.65_scaffold_11562_c_3	Formylmethanofuran dehydrogenase subunit A	JAGTWS010000010.1_4	Putative tungsten-containing formylmethanofuran dehydrogenase subunit A
CG03_land_8_20_14_0.80_scaffold_9180_c_1	Formylmethanofuran--tetrahydromethanopterin formyltransferase	JAGTWS010000010.1_5	Formylmethanofuran--tetrahydromethanopterin formyltransferase
CG12_big_fil_rev_8_21_14_0.65_scaffold_2525_c_3	SSD domain-containing protein	JAGTWS010000010.1_7	Putative Exporter of the RND superfamily
CG12_big_fil_rev_8_21_14_0.65_scaffold_17346_c_2	Cell division protein FtsZ	JAGTWS010000011.1_3	Cell division protein FtsZ
CG12_big_fil_rev_8_21_14_0.65_scaffold_5987_c_1	Glyceraldehyde-3-phosphate dehydrogenase (NAD(P)(+)) (phosphorylating)	JAGTWS010000011.1_5	Glyceraldehyde-3-phosphate dehydrogenase
CG12_big_fil_rev_8_21_14_0.65_scaffold_5987_c_2	Uncharacterized protein	JAGTWS010000011.1_6	Putative Short chain isoprenyl diphosphate synthase
CG12_big_fil_rev_8_21_14_0.65_scaffold_10379_c_2	ATP-dependent helicase	JAGTWS010000011.1_8	Uncharacterized ATP-dependent helicase MTH_1802
CG_SAG_2014_w16S_AYZSG_122_length_2959_cov_3.70182_2	Modification methylase	JAGTWS010000012.1_6	Site-specific DNA-methyltransferase (cytosine-N(4)-specific)
CG03_land_8_20_14_0.80_scaffold_10910_c_3	MjaI family restriction endonuclease	JAGTWS010000012.1_7	Uncharacterized protein
CG12_big_fil_rev_8_21_14_0.65_scaffold_2693_c_8	tRNA-guanine(15) transglycosylase	JAGTWS010000013.1_2	tRNA-guanine(15) transglycosylase
CG12_big_fil_rev_8_21_14_0.65_scaffold_10613_c_5	Aminotransferase	JAGTWS010000014.1_2	Aspartate aminotransferase
CG12_big_fil_rev_8_21_14_0.65_scaffold_5140_c_9	Acetyl-CoA acetyltransferase	JAGTWS010000014.1_8	Uncharacterized protein
CG03_land_8_20_14_0.80_scaffold_5077_c_13	PHB domain-containing protein	JAGTWS010000015.1_2	PHB domain-containing protein
CG12_big_fil_rev_8_21_14_0.65_scaffold_12687_c_2	Aspartate--tRNA(Asp/Asn) ligase	JAGTWS010000016.1_2	Aspartate--tRNA ligase
CG12_big_fil_rev_8_21_14_0.65_scaffold_12687_c_3	Uncharacterized protein	JAGTWS010000016.1_3	Putative FtsZ family "protein," noncanonical
CG12_big_fil_rev_8_21_14_0.65_scaffold_12687_c_4	CBS domain-containing protein	JAGTWS010000016.1_4	Putative signal transduction protein with CBS domains
CG12_big_fil_rev_8_21_14_0.65_scaffold_12687_c_6	DNA repair and recombination protein RadA	JAGTWS010000016.1_6	CTP synthase (glutamine hydrolyzing)
CG03_land_8_20_14_0.80_scaffold_42184_c_2	Uncharacterized protein	JAGTWS010000016.1_7	DNA repair and recombination protein RadA
CG12_big_fil_rev_8_21_14_0.65_scaffold_9825_c_2	TIGR04190 family B12-binding domain/radical SAM domain protein	JAGTWS010000016.1_8	Putative Inositol-1-monophosphatase
CG12_big_fil_rev_8_21_14_0.65_scaffold_3467_c_3	PfkB domain-containing protein	JAGTWS010000017.1_2	B12-binding domain-containing protein
CG12_big_fil_rev_8_21_14_0.65_scaffold_7958_c_7	Tryptophan synthase beta chain	JAGTWS010000017.1_4	Putative enzyme
CG12_big_fil_rev_8_21_14_0.65_scaffold_6490_c_2	Uncharacterized protein	JAGTWS010000017.1_5	Tryptophan synthase
CG12_big_fil_rev_8_21_14_0.65_scaffold_24170_c_4	NYN domain-containing protein	JAGTWS010000018.1_3	D-3-phosphoglycerate dehydrogenase
CG12_big_fil_rev_8_21_14_0.65_scaffold_4857_c_7	Protein-L-isoaspartate O-methyltransferase	JAGTWS010000018.1_5	NYN domain-containing protein
CG12_big_fil_rev_8_21_14_0.65_scaffold_4857_c_8	Manganese-dependent inorganic pyrophosphatase	JAGTWS010000018.1_6	Protein-L-isoaspartate O-methyltransferase
CG12_big_fil_rev_8_21_14_0.65_scaffold_4857_c_10	ATP-grasp domain-containing protein	JAGTWS010000018.1_7	Manganese-dependent inorganic pyrophosphatase
CG12_big_fil_rev_8_21_14_0.65_scaffold_4857_c_11	2,3-bisphosphoglycerate-independent phosphoglycerate mutase	JAGTWS010000018.1_8	Putative transketolase N-terminal section
CG03_land_8_20_14_0.80_scaffold_10222_c_5	AA_TRNA_LIGASE_II domain-containing protein	JAGTWS010000018.1_9	Putative Alpha-L-glutamate "ligase," RimK family
CG12_big_fil_rev_8_21_14_0.65_scaffold_11924_c_1	2-amino-3,7-dideoxy-D-threo-hept-6-ulosonate synthase	JAGTWS010000019.1_10	Phosphoglycerate mutase "(2,3-diphosphoglycerate-independent)"
CG12_big_fil_rev_8_21_14_0.65_scaffold_3427_c_2	Tryptophan--tRNA ligase	JAGTWS010000019.1_3	Type-2 serine--tRNA ligase
CG12_big_fil_rev_8_21_14_0.65_scaffold_3863_c_3	GTP-dependent dephospho-CoA kinase	JAGTWS010000019.1_6	2-amino-3,7-dideoxy-D-threo-hept-6-ulosonate synthase
CG12_big_fil_rev_8_21_14_0.65_scaffold_3863_c_2	Glutaredoxin	JAGTWS010000019.1_7	Tryptophan--tRNA ligase
CG03_land_8_20_14_0.80_scaffold_11981_c_13	Elp3 domain-containing protein	JAGTWS010000020.1_10	Uncharacterized protein
CG12_big_fil_rev_8_21_14_0.65_scaffold_5893_c_4	Indole-3-glycerol-phosphate synthase	JAGTWS010000020.1_4	Glutaredoxin 2
CG12_big_fil_rev_8_21_14_0.65_scaffold_13124_c_5	Phosphoserine phosphatase SerB	JAGTWS010000020.1_6	Putative Radical SAM domain protein
CG12_big_fil_rev_8_21_14_0.65_scaffold_12852_c_3	Signal recognition particle 54 kDa protein	JAGTWS010000020.1_9	Indole-3-glycerol-phosphate synthase
CG12_big_fil_rev_8_21_14_0.65_scaffold_8660_c_1	Translation initiation factor 2 subunit beta	JAGTWS010000021.1_5	Phosphoserine phosphatase
CG12_big_fil_rev_8_21_14_0.65_scaffold_20437_c_1	Uncharacterized protein	JAGTWS010000021.1_7	Signal recognition particle 54 kDa protein
CG12_big_fil_rev_8_21_14_0.65_scaffold_28735_c_4	2,5-diamino-6-(5-phospho-D-ribosylamino)pyrimidin-4(3H)-one reductase	JAGTWS010000023.1_2	Translation initiation factor 2 subunit beta
CG_SAG_2014_w16S_AYZSC_12_length_5807_cov_51.3981_8	Glutamine synthetase	JAGTWS010000023.1_5	Uncharacterized protein
CG03_land_8_20_14_0.80_scaffold_30945_c_3	Uncharacterized protein	JAGTWS010000023.1_6	2,5-diamino-6-(5-phospho-D-ribosylamino)pyrimidin-4(3H)-one reductase
CG12_big_fil_rev_8_21_14_0.65_scaffold_8639_c_7	Tyrosine--tRNA ligase	JAGTWS010000024.1_1	Glutamine synthetase
CG12_big_fil_rev_8_21_14_0.65_scaffold_8639_c_6	Uncharacterized protein	JAGTWS010000024.1_2	Putative Transcriptional "regulator," AsnC family
CG12_big_fil_rev_8_21_14_0.65_scaffold_17386_c_2	Acetolactate synthase small subunit	JAGTWS010000024.1_7	Tyrosine--tRNA ligase
CG12_big_fil_rev_8_21_14_0.65_scaffold_8702_c_1	3'-phosphoesterase	JAGTWS010000026.1_3	Uncharacterized protein
CG12_big_fil_rev_8_21_14_0.65_scaffold_8702_c_2	4-demethylwyosine synthase TYW1	JAGTWS010000026.1_4	Putative acetolactate synthase small subunit
CG12_big_fil_rev_8_21_14_0.65_scaffold_8702_c_3	5'-phosphoribosylglycinamide transformylase	JAGTWS010000026.1_5	DNA ligase "D," 3'-phosphoesterase domain protein
CG12_big_fil_rev_8_21_14_0.65_scaffold_8702_c_4	Glucose-1-phosphate thymidylyltransferase	JAGTWS010000026.1_6	tRNA wyosine derivatives biosynthesis protein Taw1
CG12_big_fil_rev_8_21_14_0.65_scaffold_8262_c_7	RmlD_sub_bind domain-containing protein	JAGTWS010000027.1_11	5'-phosphoribosylglycinamide transformylase
CG12_big_fil_rev_8_21_14_0.65_scaffold_11062_c_5	dTDP-glucose "4,6-dehydratase"	JAGTWS010000027.1_3	Glucose-1-phosphate thymidylyltransferase
CG12_big_fil_rev_8_21_14_0.65_scaffold_6010_c_2	dTDP-4-dehydrorhamnose "3,5-epimerase"	JAGTWS010000027.1_4	Putative dTDP-4-dehydrorhamnose reductase
CG12_big_fil_rev_8_21_14_0.65_scaffold_6010_c_3	Shikimate dehydrogenase (NADP(+))	JAGTWS010000027.1_5	dTDP-glucose "4,6" "dehydratase," NAD(P)-binding
CG12_big_fil_rev_8_21_14_0.65_scaffold_6010_c_4	DNA-directed RNA polymerase subunit E	JAGTWS010000027.1_6	dTDP-4-deoxyrhamnose-3,5-epimerase
CG12_big_fil_rev_8_21_14_0.65_scaffold_6010_c_5	Uncharacterized protein	JAGTWS010000027.1_7	Shikimate dehydrogenase
CG03_land_8_20_14_0.80_scaffold_11958_c_3	Restriction endonuclease subunit R	JAGTWS010000028.1_3	DNA-directed RNA polymerase subunit E
CG03_land_8_20_14_0.80_scaffold_3265_c_13	Site-specific DNA-methyltransferase (adenine-specific)	JAGTWS010000028.1_5	Uncharacterized protein
CG12_big_fil_rev_8_21_14_0.65_scaffold_1825_c_3	Polysacc_synt_C domain-containing protein	JAGTWS010000030.1_1	Type III restriction protein res subunit
CG12_big_fil_rev_8_21_14_0.65_scaffold_15694_c_1	Translation initiation factor 1A	JAGTWS010000030.1_6	Site-specific DNA-methyltransferase (adenine-specific)
CG03_land_8_20_14_0.80_scaffold_1633_c_21	DNA topoisomerase 1	JAGTWS010000031.1_5	Putative polysaccharide biosynthesis protein
CG03_land_8_20_14_0.80_scaffold_3265_c_9	30S ribosomal protein S10	JAGTWS010000033.1_2	Translation initiation factor 1A
CG12_big_fil_rev_8_21_14_0.65_scaffold_1921_c_14	Elongation factor 1-alpha	JAGTWS010000033.1_3	DNA topoisomerase 1
CG12_big_fil_rev_8_21_14_0.65_scaffold_6968_c_4	Elongation factor EF-2	JAGTWS010000034.1_2	30S ribosomal protein S10
CG12_big_fil_rev_8_21_14_0.65_scaffold_6968_c_3	30S ribosomal protein S7	JAGTWS010000034.1_3	Elongation factor 1-alpha
CG12_big_fil_rev_8_21_14_0.65_scaffold_6968_c_2	Phosphoglucosamine mutase	JAGTWS010000034.1_4	Elongation factor 2
CG12_big_fil_rev_8_21_14_0.65_scaffold_6968_c_1	Molybdenum ABC transporter permease	JAGTWS010000034.1_5	30S ribosomal protein S7
CG12_big_fil_rev_8_21_14_0.65_scaffold_1342_c_3	50S ribosomal protein L24	JAGTWS010000034.1_7	Phosphomannomutase alpha-phosphoglucomutase
CG03_land_8_20_14_0.80_scaffold_11981_c_4	Branched-chain-amino-acid aminotransferase	JAGTWS010000035.1_3	Molybdate/tungstate transport system permease protein WtpB
CG12_big_fil_rev_8_21_14_0.65_scaffold_2614_c_4	5'-deoxynucleotidase	JAGTWS010000036.1_12	50S ribosomal protein L24P
CG12_big_fil_rev_8_21_14_0.65_scaffold_2614_c_3	50S ribosomal protein L18	JAGTWS010000036.1_13	Branched-chain-amino-acid transaminase
CG12_big_fil_rev_8_21_14_0.65_scaffold_2614_c_14	50S ribosomal protein L6	JAGTWS010000036.1_2	Putative Metal-dependent phosphohydrolase
CG12_big_fil_rev_8_21_14_0.65_scaffold_2614_c_12	Thermosome subunit	JAGTWS010000036.1_4	50S ribosomal protein L18P
CG12_big_fil_rev_8_21_14_0.65_scaffold_2614_c_9	DUF2070 domain-containing protein	JAGTWS010000036.1_7	50S ribosomal protein L6P
cg_3.0_sub100_scaffold_896_c_2	3-hydroxy-3-methylglutaryl coenzyme A reductase	JAGTWS010000037.1_1	Thermosome subunit
CG03_land_8_20_14_0.80_scaffold_13188_c_4	Archaeal Lon protease	JAGTWS010000037.1_4	DUF2070 domain-containing protein
CG12_big_fil_rev_8_21_14_0.65_scaffold_4159_c_2	7,8-didemethyl-8-hydroxy-5-deazariboflavin synthase subunit CofH	JAGTWS010000038.1_2	3-hydroxy-3-methylglutaryl-coenzyme A reductase
CG12_big_fil_rev_8_21_14_0.65_scaffold_4159_c_3	Proteasome subunit beta	JAGTWS010000038.1_3	Archaeal Lon protease
CG12_big_fil_rev_8_21_14_0.65_scaffold_4702_c_2	Beta-CASP ribonuclease aCPSF1	JAGTWS010000038.1_4	FO synthase subunit 2
CG03_land_8_20_14_0.80_scaffold_3775_c_17	Mevalonate kinase	JAGTWS010000039.1_3	Proteasome endopeptidase complex
CG12_big_fil_rev_8_21_14_0.65_scaffold_4159_c_5	Exosome complex component Rrp41	JAGTWS010000039.1_4	Uncharacterized protein
CG12_big_fil_rev_8_21_14_0.65_scaffold_3863_c_1	Uncharacterized protein	JAGTWS010000039.1_5	Mevalonate kinase
CG03_land_8_20_14_0.80_scaffold_12824_c_4	Gamma carbonic anhydrase family protein	JAGTWS010000040.1_2	Putative exosome complex exonuclease 1
CG12_big_fil_rev_8_21_14_0.65_scaffold_20437_c_3	50S ribosomal protein L3	JAGTWS010000040.1_5	Geranylgeranylglycerol-phosphate geranylgeranyltransferase
CG12_big_fil_rev_8_21_14_0.65_scaffold_5704_c_3	50S ribosomal protein L29	JAGTWS010000040.1_6	Uncharacterized protein
CG12_big_fil_rev_8_21_14_0.65_scaffold_8702_c_5	50S ribosomal protein L22	JAGTWS010000041.1_10	50S ribosomal protein L3P
CG12_big_fil_rev_8_21_14_0.65_scaffold_8702_c_12	30S ribosomal protein S19P	JAGTWS010000041.1_3	50S ribosomal protein L29P
CG12_big_fil_rev_8_21_14_0.65_scaffold_8702_c_10	50S ribosomal protein L23	JAGTWS010000041.1_5	Putative 60S ribosomal protein L17-2
CG12_big_fil_rev_8_21_14_0.65_scaffold_8702_c_9	Uncharacterized protein	JAGTWS010000041.1_6	30S ribosomal protein S19
CG12_big_fil_rev_8_21_14_0.65_scaffold_8702_c_7	tRNA methyltransferase	JAGTWS010000041.1_8	50S ribosomal protein L23P
CG12_big_fil_rev_8_21_14_0.65_scaffold_61472_c_1	Diaminopimelate decarboxylase	JAGTWS010000043.1_2	Putative Trk system potassium uptake protein TrkA
CG12_big_fil_rev_8_21_14_0.65_scaffold_3243_c_9	30S ribosomal protein S27e	JAGTWS010000043.1_3	tRNA (Cytosine(49)-C(5))-methyltransferase
CG12_big_fil_rev_8_21_14_0.65_scaffold_2428_c_8	Thiamine thiazole synthase	JAGTWS010000043.1_6	Diaminopimelate decarboxylase
CG12_big_fil_rev_8_21_14_0.65_scaffold_1706_c_15	UPF0282 protein COZ53_04965	JAGTWS010000044.1_6	30S ribosomal protein S27e
CG12_big_fil_rev_8_21_14_0.65_scaffold_11678_c_11	Proteasome subunit alpha	JAGTWS010000045.1_5	Ribose "1,5-bisphosphate" isomerase
CG12_big_fil_rev_8_21_14_0.65_scaffold_11762_c_3	Ribosome assembly factor SBDS	JAGTWS010000045.1_9	Uncharacterized protein
CG12_big_fil_rev_8_21_14_0.65_scaffold_3928_c_7	Glutamine--fructose-6-phosphate aminotransferase [isomerizing]	JAGTWS010000046.1_3	Proteasome subunit alpha
CG12_big_fil_rev_8_21_14_0.65_scaffold_3928_c_5	DDE_3 domain-containing protein	JAGTWS010000046.1_4	Ribosome maturation protein SDO1 homolog
CG12_big_fil_rev_8_21_14_0.65_scaffold_3928_c_4	Thermosome subunit	JAGTWS010000046.1_5	Glutamine--fructose-6-phosphate transaminase (isomerizing)
CG12_big_fil_rev_8_21_14_0.65_scaffold_2762_c_12	DUF2073 domain-containing protein	JAGTWS010000047.1_6	Uncharacterized protein
CG12_big_fil_rev_8_21_14_0.65_scaffold_19694_c_2	GTP-binding protein	JAGTWS010000048.1_1	Thermosome subunit
CG03_land_8_20_14_0.80_scaffold_54612_c_1	Phage shock protein A	JAGTWS010000049.1_6	Uncharacterized protein
CG03_land_8_20_14_0.80_scaffold_54612_c_2	Uncharacterized protein	JAGTWS010000049.1_7	GTP-binding protein
CG03_land_8_20_14_0.80_scaffold_12824_c_8	50S ribosomal protein L15e	JAGTWS010000050.1_4	Phage shock protein A
CG03_land_8_20_14_0.80_scaffold_12824_c_6	ACT domain-containing protein	JAGTWS010000050.1_6	Putative CopG domain protein DNA-binding domain protein
CG12_big_fil_rev_8_21_14_0.65_scaffold_9215_c_6	Endonuclease	JAGTWS010000050.1_8	50S ribosomal protein L15e
CG12_big_fil_rev_8_21_14_0.65_scaffold_12413_c_2	Nicotinate-nucleotide pyrophosphorylase [carboxylating]	JAGTWS010000051.1_1	ACT domain-containing protein
CG12_big_fil_rev_8_21_14_0.65_scaffold_12413_c_6	Adenylyl-sulfate kinase	JAGTWS010000051.1_3	ENDO3c domain-containing protein
CG03_land_8_20_14_0.80_scaffold_23065_c_7	Modification methylase	JAGTWS010000051.1_5	Quinolinate phosphoribosyltransferase [decarboxylating]
CG03_land_8_20_14_0.80_scaffold_47094_c_2	50S ribosomal protein L14e	JAGTWS010000053.1_1	Putative adenylyl-sulfate kinase
cg_3.0_sub100_scaffold_58_c_5	Modification methylase	JAGTWS010000055.1_4	Site-specific DNA-methyltransferase (adenine-specific)
CG12_big_fil_rev_8_21_14_0.65_scaffold_11678_c_5	Prephenate dehydrogenase	JAGTWS010000055.1_5	50S ribosomal protein L14e
CG03_land_8_20_14_0.80_scaffold_38493_c_2	Protein translocase subunit SecY	JAGTWS010000055.1_8	Putative N-4 cytosine-specific methyltransferase
CG03_land_8_20_14_0.80_scaffold_36838_c_3	50S ribosomal protein L30	JAGTWS010000056.1_2	Putative arogenate/prephenate dehydrogenase
CG12_big_fil_rev_8_21_14_0.65_scaffold_7958_c_4	Deoxyhypusine synthase-like protein	JAGTWS010000058.1_2	Protein translocase subunit SecY
CG12_big_fil_rev_8_21_14_0.65_scaffold_7958_c_2	GTP-binding protein	JAGTWS010000058.1_4	50S ribosomal protein L30P
CG12_big_fil_rev_8_21_14_0.65_scaffold_34909_c_1	DUF1805 domain-containing protein	JAGTWS010000058.1_5	Deoxyhypusine synthase-like protein
CG12_big_fil_rev_8_21_14_0.65_scaffold_4464_c_8	Signal recognition particle receptor FtsY	JAGTWS010000058.1_6	OBG-type G domain-containing protein
CG12_big_fil_rev_8_21_14_0.65_scaffold_3863_c_6	Valine--tRNA ligase	JAGTWS010000058.1_7	UmuC domain-containing protein
CG12_big_fil_rev_8_21_14_0.65_scaffold_25926_c_2	4-hydroxybenzoate octaprenyltransferase	JAGTWS010000059.1_7	Signal recognition particle receptor FtsY
CG12_big_fil_rev_8_21_14_0.65_scaffold_6889_c_2	Imidazole glycerol phosphate synthase subunit HisF	JAGTWS010000060.1_2	Valyl-tRNA synthetase
CG12_big_fil_rev_8_21_14_0.65_scaffold_4790_c_7	Pyruvate synthase	JAGTWS010000061.1_6	4-hydroxybenzoate polyprenyltransferase
CG03_land_8_20_14_0.80_scaffold_1838_c_16	DNA polymerase sliding clamp	JAGTWS010000062.1_1	Imidazole glycerol-phosphate synthase
CG12_big_fil_rev_8_21_14_0.65_scaffold_18786_c_3	30S ribosomal protein S27ae	JAGTWS010000062.1_6	Pyruvate synthase subunit PorD
CG12_big_fil_rev_8_21_14_0.65_scaffold_18786_c_5	Translation initiation factor IF-2	JAGTWS010000062.1_8	Putative DNA polymerase sliding clamp
CG12_big_fil_rev_8_21_14_0.65_scaffold_42107_c_6	TIGR01212 family radical SAM protein	JAGTWS010000063.1_2	30S ribosomal protein S27ae
CG12_big_fil_rev_8_21_14_0.65_scaffold_2552_c_8	Uncharacterized protein	JAGTWS010000065.1_4	Putative translation initiation factor IF-2
CG12_big_fil_rev_8_21_14_0.65_scaffold_5893_c_2	FAD-dependent oxidoreductase	JAGTWS010000066.1_2	TIGR01212 family radical SAM protein
CG12_big_fil_rev_8_21_14_0.65_scaffold_5893_c_3	Bifunctional NAD(P)H-hydrate repair enzyme	JAGTWS010000066.1_3	Putative Imidazoleglycerol-phosphate dehydratase
CG12_big_fil_rev_8_21_14_0.65_scaffold_22544_c_2	Adenylate kinase	JAGTWS010000067.1_2	FAD-dependent oxidoreductase
CG12_big_fil_rev_8_21_14_0.65_scaffold_22544_c_3	DsbD domain-containing protein	JAGTWS010000067.1_3	ADP-dependent (S)-NAD(P)H-hydrate dehydratase
CG12_big_fil_rev_8_21_14_0.65_scaffold_9825_c_12	Thioredoxin-disulfide reductase	JAGTWS010000067.1_4	Adenylate kinase
cg_3.0_sub100_scaffold_705_c_2	MFS transporter	JAGTWS010000068.1_2	Putative cytochrome c biogenesis protein
CG03_land_8_20_14_0.80_scaffold_7144_c_16	UDP-glucose 4-epimerase	JAGTWS010000068.1_4	Putative thioredoxin reductase
CG03_land_8_20_14_0.80_scaffold_6497_c_11	Aspartate carbamoyltransferase regulatory chain	JAGTWS010000069.1_2	Putative oxalate:formate antiporter
CG03_land_8_20_14_0.80_scaffold_6497_c_13	Uncharacterized protein	JAGTWS010000069.1_3	Putative UDP-glucose 4-epimerase
CG12_big_fil_rev_8_21_14_0.65_scaffold_5704_c_5	Redox-regulated ATPase YchF	JAGTWS010000069.1_4	Aspartate carbamoyltransferase regulatory chain
CG03_land_8_20_14_0.80_scaffold_4713_c_1	Threonine synthase	JAGTWS010000070.1_2	Putative 5-methyltetrahydropteroyltriglutamate--homocysteine methyltransferase
CG03_land_8_20_14_0.80_scaffold_13449_c_4	DNA primase DnaG	JAGTWS010000070.1_4	OBG-type G domain-containing protein
CG12_big_fil_rev_8_21_14_0.65_scaffold_3637_c_8	Uncharacterized protein	JAGTWS010000072.1_6	Threonine synthase
CG12_big_fil_rev_8_21_14_0.65_scaffold_5739_c_6	Uncharacterized protein	JAGTWS010000073.1_2	Toprim domain-containing protein
CG03_land_8_20_14_0.80_scaffold_9977_c_1	Ferrous iron transport protein A	JAGTWS010000073.1_3	Uncharacterized membrane protein YngC
CG03_land_8_20_14_0.80_scaffold_9977_c_2	Probable transaldolase	JAGTWS010000073.1_4	Putative Peptidase U62 modulator of DNA gyrase
CG12_big_fil_rev_8_21_14_0.65_scaffold_4812_c_2	Uncharacterized protein	JAGTWS010000075.1_5	Ferrous iron transport protein A
CG12_big_fil_rev_8_21_14_0.65_scaffold_4686_c_2	4Fe-4S Mo/W bis-MGD-type domain-containing protein	JAGTWS010000076.1_4	Transaldolase
CG03_land_8_20_14_0.80_scaffold_2437_c_2	Type I-B CRISPR-associated protein Cas7/Cst2/DevR	JAGTWS010000078.1_2	Putative formate "dehydrogenase," beta subunit
CG03_land_8_20_14_0.80_scaffold_2437_c_1	Uncharacterized protein	JAGTWS010000078.1_3	Putative Formate "dehydrogenase," alpha subunit
CG12_big_fil_rev_8_21_14_0.65_scaffold_6490_c_8	Ketol-acid reductoisomerase (NADP(+))	JAGTWS010000079.1_2	DevR family CRISPR-associated autoregulator
CG12_big_fil_rev_8_21_14_0.65_scaffold_6490_c_7	Uncharacterized protein	JAGTWS010000079.1_3	CRISPR-associated protein Cas5
CG12_big_fil_rev_8_21_14_0.65_scaffold_1921_c_21	Uncharacterized protein	JAGTWS010000080.1_3	Ketol-acid reductoisomerase
CG12_big_fil_rev_8_21_14_0.65_scaffold_5140_c_5	Uncharacterized protein	JAGTWS010000082.1_2	Archaeal A1AO-type ATP "synthase," subunit K
CG12_big_fil_rev_8_21_14_0.65_scaffold_5140_c_4	Menaquinone biosynthesis decarboxylase	JAGTWS010000082.1_3	UDP-N-acetylglucosamine--dolichyl-phosphate N-acetylglucosaminephosphotransferase
CG12_big_fil_rev_8_21_14_0.65_scaffold_5140_c_3	Chorismate dehydratase	JAGTWS010000082.1_4	Putative archaeal A1AO-type ATP "synthase," subunit C
CG03_land_8_20_14_0.80_scaffold_15438_c_2	DNA-directed RNA polymerase subunit A	JAGTWS010000084.1_3	Uncharacterized protein
CG03_land_8_20_14_0.80_scaffold_15438_c_3	50S ribosomal protein L30e	JAGTWS010000084.1_4	Uncharacterized protein
CG12_big_fil_rev_8_21_14_0.65_scaffold_2102_c_4	Uncharacterized protein	JAGTWS010000085.1_2	DNA-directed RNA polymerase subunit A
CG12_big_fil_rev_8_21_14_0.65_scaffold_2102_c_3	ABC transporter	JAGTWS010000085.1_3	50S ribosomal protein L30e
CG12_big_fil_rev_8_21_14_0.65_scaffold_1825_c_9	Phosphoribosylaminoimidazole-succinocarboxamide synthase	JAGTWS010000088.1_3	Putative ABC superfamily ATP binding cassette "transporter,"
CG12_big_fil_rev_8_21_14_0.65_scaffold_1825_c_8	GMP synthase [glutamine-hydrolyzing] subunit B	JAGTWS010000088.1_4	ABC transporter domain-containing protein
CG12_big_fil_rev_8_21_14_0.65_scaffold_5511_c_16	DNA-directed RNA polymerase subunit P	JAGTWS010000090.1_2	Phosphoribosylaminoimidazolesuccinocarboxamide synthase
CG12_big_fil_rev_8_21_14_0.65_scaffold_11924_c_3	ATP phosphoribosyltransferase	JAGTWS010000090.1_4	GMP synthase [glutamine-hydrolyzing] subunit B
CG12_big_fil_rev_8_21_14_0.65_scaffold_12208_c_10	Probable tRNA pseudouridine synthase B	JAGTWS010000091.1_3	DNA-directed RNA polymerase subunit P
CG12_big_fil_rev_8_21_14_0.65_scaffold_12593_c_11	Glucose-1-phosphate cytidylyltransferase	JAGTWS010000096.1_2	ATP phosphoribosyltransferase
CG12_big_fil_rev_8_21_14_0.65_scaffold_4667_c_3	Sugar dehydratase	JAGTWS010000096.1_5	Putative tRNA pseudouridine synthase B
CG12_big_fil_rev_8_21_14_0.65_scaffold_6244_c_5	Uncharacterized protein	JAGTWS010000097.1_2	Glucose-1-phosphate cytidylyltransferase
CG12_big_fil_rev_8_21_14_0.65_scaffold_6244_c_4	dTDP-4-dehydrorhamnose "3,5-epimerase"	JAGTWS010000097.1_3	Putative sugar dehydratase/epimerase YfnG
CG12_big_fil_rev_8_21_14_0.65_scaffold_6244_c_3	S-adenosylmethionine synthetase	JAGTWS010000097.1_4	Putative methyltransferase
CG12_big_fil_rev_8_21_14_0.65_scaffold_6244_c_2	O-phospho-L-seryl-tRNA:Cys-tRNA synthase	JAGTWS010000097.1_5	dTDP-4-dehydrorhamnose "3,5-epimerase"
CG12_big_fil_rev_8_21_14_0.65_scaffold_5893_c_5	30S ribosomal protein S11 (Modular protein)	JAGTWS010000098.1_3	S-adenosylmethionine synthase
CG12_big_fil_rev_8_21_14_0.65_scaffold_5893_c_6	30S ribosomal protein S9	JAGTWS010000098.1_4	O-phospho-L-seryl-tRNA:Cys-tRNA synthase
CG12_big_fil_rev_8_21_14_0.65_scaffold_5025_c_4	Sulfur carrier protein FdhD	JAGTWS010000099.1_3	30S ribosomal protein S11 (Modular protein)
CG12_big_fil_rev_8_21_14_0.65_scaffold_5025_c_8	Aminotransferase	JAGTWS010000099.1_7	30S ribosomal protein S9
CG03_land_8_20_14_0.80_scaffold_1563_c_4	acidPPc domain-containing protein	JAGTWS010000101.1_5	Uncharacterized protein
CG12_big_fil_rev_8_21_14_0.65_scaffold_5846_c_3	Uncharacterized protein	JAGTWS010000103.1_2	Aspartate aminotransferase
CG12_big_fil_rev_8_21_14_0.65_scaffold_5846_c_2	ArsA_ATPase domain-containing protein	JAGTWS010000103.1_3	Putative phosphatase
CG03_land_8_20_14_0.80_scaffold_93681_c_2	Acylphosphatase	JAGTWS010000103.1_4	Carbonic anhydrase
CG03_land_8_20_14_0.80_scaffold_19152_c_1	Dehydrogenase	JAGTWS010000105.1_2	Putative Arsenite-transporting ATPase
CG_SAG_2014_w16S_AYZPZ_27_length_7746_cov_137.003_7	Uncharacterized protein	JAGTWS010000106.1_3	Acylphosphatase
CG12_big_fil_rev_8_21_14_0.65_scaffold_1706_c_9	NADH-quinone oxidoreductase subunit B	JAGTWS010000107.1_2	NADH-quinone oxidoreductase subunit N
CG12_big_fil_rev_8_21_14_0.65_scaffold_2525_c_6	Aminoacyl-tRNA hydrolase	JAGTWS010000107.1_3	NADH-quinone oxidoreductase subunit A
CG12_big_fil_rev_8_21_14_0.65_scaffold_2525_c_7	Cysteine desulfurase	JAGTWS010000107.1_4	NADH-quinone oxidoreductase subunit B
CG12_big_fil_rev_8_21_14_0.65_scaffold_4667_c_4	Iron-sulfur cluster assembly scaffold protein	JAGTWS010000108.1_2	Aminoacyl-tRNA hydrolase
CG03_land_8_20_14_0.80_scaffold_31307_c_3	Uncharacterized protein	JAGTWS010000110.1_3	Cysteine desulfurase
CG03_land_8_20_14_0.80_scaffold_31307_c_2	TPR_REGION domain-containing protein	JAGTWS010000110.1_4	Scaffold protein
CG03_land_8_20_14_0.80_scaffold_31307_c_1	3-dehydroquinate synthase	JAGTWS010000110.1_5	Cation/cationic drug transporter
CG12_big_fil_rev_8_21_14_0.65_scaffold_1913_c_14	50S ribosomal protein L35ae	JAGTWS010000111.1_1	TPR_REGION domain-containing protein
CG12_big_fil_rev_8_21_14_0.65_scaffold_1913_c_13	3-isopropylmalate dehydrogenase	JAGTWS010000111.1_2	3-dehydroquinate synthase
CG12_big_fil_rev_8_21_14_0.65_scaffold_20174_c_8	Uncharacterized protein	JAGTWS010000114.1_2	Putative 50S ribosomal protein L35Ae
CG12_big_fil_rev_8_21_14_0.65_scaffold_20174_c_7	Quinolinate synthase	JAGTWS010000114.1_3	3-isopropylmalate dehydrogenase
CG12_big_fil_rev_8_21_14_0.65_scaffold_20174_c_4	ATP-binding protein	JAGTWS010000114.1_5	tRNA (Adenine(57)-N(1)/adenine(58)-N(1))-methyltransferase TrmI
CG03_land_8_20_14_0.80_scaffold_69464_c_1	Pyruvoyl-dependent arginine decarboxylase	JAGTWS010000116.1_1	Quinolinate synthase
CG03_land_8_20_14_0.80_scaffold_3265_c_11	Ferredoxin	JAGTWS010000116.1_4	CbiA domain-containing protein
CG03_land_8_20_14_0.80_scaffold_37549_c_4	Thioredoxin	JAGTWS010000117.1_5	Arginine decarboxylase
CG03_land_8_20_14_0.80_scaffold_7144_c_15	TIGR00289 family protein	JAGTWS010000118.1_2	Ferredoxin (Modular protein)
CG03_land_8_20_14_0.80_scaffold_7144_c_11	Uncharacterized protein	JAGTWS010000118.1_6	Thioredoxin "M-type," chloroplastic
CG12_big_fil_rev_8_21_14_0.65_scaffold_7999_c_2	Aminoglycoside phosphotransferase	JAGTWS010000120.1_2	Diphthami_syn_2 domain-containing protein
CG12_big_fil_rev_8_21_14_0.65_scaffold_7999_c_3	NAD kinase	JAGTWS010000120.1_3	Ribosomal protein L44e
CG03_land_8_20_14_0.80_scaffold_4713_c_9	5-(Carboxyamino)imidazole ribonucleotide mutase	JAGTWS010000121.1_2	APH domain-containing protein
CG12_big_fil_rev_8_21_14_0.65_scaffold_8262_c_2	Transcriptional regulator	JAGTWS010000125.1_2	Putative inorganic polyphosphate/ATP-NAD kinase
cg2_3.0_scaffold_43278_c_2	1,4-dihydroxy-6-naphtoate synthase	JAGTWS010000127.1_2	Phosphoribosylaminoimidazole "carboxylase," PurE protein
CG03_land_8_20_14_0.80_scaffold_23777_c_3	Nif3-like dinuclear metal center hexameric protein	JAGTWS010000127.1_4	Uncharacterized protein
CG03_land_8_20_14_0.80_scaffold_19441_c_4	O-phosphoserine phosphohydrolase	JAGTWS010000128.1_2	Uncharacterized protein
CG03_land_8_20_14_0.80_scaffold_19441_c_3	Uncharacterized protein	JAGTWS010000128.1_3	Uncharacterized protein
CG03_land_8_20_14_0.80_scaffold_60603_c_1	6-hydroxymethyl-7,8-dihydropterin pyrophosphokinase	JAGTWS010000129.1_2	O-phosphoserine phosphohydrolase
CG12_big_fil_rev_8_21_14_0.65_scaffold_3637_c_3	V-type ATP synthase alpha chain	JAGTWS010000135.1_3	Putative Glycosyl transferase group 1
CG03_land_8_20_14_0.80_scaffold_11097_c_2	V-type ATP synthase beta chain	JAGTWS010000136.1_4	Histidine--tRNA ligase
CG12_big_fil_rev_8_21_14_0.65_scaffold_8369_c_2	Phosphohydrolase	JAGTWS010000137.1_1	Archaeal A1AO-type ATP "synthase," subunit B
CG12_big_fil_rev_8_21_14_0.65_scaffold_8369_c_3	FAD synthase	JAGTWS010000137.1_2	Archaeal A1AO-type ATP "synthase," subunit A
CG12_big_fil_rev_8_21_14_0.65_scaffold_3243_c_8	Universal stress protein	JAGTWS010000138.1_3	dGTP triphosphohydrolase
CG12_big_fil_rev_8_21_14_0.65_scaffold_1342_c_9	GTP cyclohydrolase MptA	JAGTWS010000140.1_4	FAD synthase
CG12_big_fil_rev_8_21_14_0.65_scaffold_2693_c_7	Diaminopimelate epimerase	JAGTWS010000143.1_2	Usp domain-containing protein
CG12_big_fil_rev_8_21_14_0.65_scaffold_2693_c_3	Modification methylase	JAGTWS010000143.1_3	Putative GTP cyclohydrolase MptA
CG12_big_fil_rev_8_21_14_0.65_scaffold_2693_c_2	Modification methylase	JAGTWS010000143.1_4	Diaminopimelate epimerase
CG12_big_fil_rev_8_21_14_0.65_scaffold_4686_c_4	Uncharacterized protein	JAGTWS010000145.1_2	Modification methylase
CG12_big_fil_rev_8_21_14_0.65_scaffold_4686_c_5	tRNA methyltransferase	JAGTWS010000145.1_3	Modification methylase MboII
CG12_big_fil_rev_8_21_14_0.65_scaffold_4686_c_6	Phosphoenolpyruvate carboxykinase [GTP]	JAGTWS010000145.1_4	Putative Type II site-specific deoxyribonuclease
CG12_big_fil_rev_8_21_14_0.65_scaffold_13124_c_1	Signal peptide peptidase SppA	JAGTWS010000150.1_1	Nucleolar protein I
CG12_big_fil_rev_8_21_14_0.65_scaffold_7233_c_3	PINc domain-containing protein	JAGTWS010000150.1_2	Phosphoenolpyruvate carboxykinase (GTP)
CG12_big_fil_rev_8_21_14_0.65_scaffold_2604_c_2	Aspartyl/glutamyl-tRNA(Asn/Gln) amidotransferase subunit B	JAGTWS010000153.1_5	Signal peptide peptidase "SppA," 36K type
CG12_big_fil_rev_8_21_14_0.65_scaffold_2604_c_5	AP_endonuc_2 domain-containing protein	JAGTWS010000153.1_6	Putative ribonuclease VapC14
CG12_big_fil_rev_8_21_14_0.65_scaffold_6490_c_3	2-isopropylmalate synthase	JAGTWS010000154.1_3	Aspartyl/glutamyl-tRNA(Asn/Gln) amidotransferase subunit B
CG12_big_fil_rev_8_21_14_0.65_scaffold_5704_c_6	tRNA-intron lyase	JAGTWS010000156.1_3	AP_endonuc_2 domain-containing protein
CG12_big_fil_rev_8_21_14_0.65_scaffold_5535_c_5	Aspartokinase	JAGTWS010000157.1_2	Putative 2-isopropylmalate synthase
CG_SAG_2014_w16S_AYZPZ_7_length_12231_cov_83.0276_4	Carbon monoxide dehydrogenase	JAGTWS010000158.1_3	Putative tRNA-splicing endonuclease
CG12_big_fil_rev_8_21_14_0.65_scaffold_3928_c_1	DUF5679 domain-containing protein	JAGTWS010000162.1_2	Aspartate kinase
CG03_land_8_20_14_0.80_scaffold_23194_c_4	Prolyl-tRNA synthetase	JAGTWS010000163.1_2	Cobyrinic acid ac-diamide synthase
CG12_big_fil_rev_8_21_14_0.65_scaffold_29535_c_2	3,4-dihydroxy-2-butanone 4-phosphate synthase	JAGTWS010000163.1_5	DUF5679 domain-containing protein
CG03_land_8_20_14_0.80_scaffold_6060_c_8	CRISPR-associated endonuclease Cas1	JAGTWS010000165.1_2	Prolyl-tRNA synthetase
CG12_big_fil_rev_8_21_14_0.65_scaffold_12593_c_3	HTH asnC-type domain-containing protein	JAGTWS010000167.1_2	3,4-dihydroxy-2-butanone 4-phosphate synthase
CG12_big_fil_rev_8_21_14_0.65_scaffold_5550_c_2	Aspartate ammonia-lyase	JAGTWS010000168.1_4	CRISPR-associated protein Cas1 1
CG12_big_fil_rev_8_21_14_0.65_scaffold_12208_c_2	UPF0219 protein COZ53_01165	JAGTWS010000169.1_3	Putative Uncharacterized HTH-type transcriptional regulator YugG
CG12_big_fil_rev_8_21_14_0.65_scaffold_12208_c_4	Phosphopantothenate/pantothenate synthetase	JAGTWS010000169.1_4	Aspartate ammonia-lyase
CG03_land_8_20_14_0.80_scaffold_6060_c_5	AAA domain-containing protein	JAGTWS010000171.1_3	Putative 3-hydroxy-3-methylglutaryl CoA synthase HMG CoA synthase
CG12_big_fil_rev_8_21_14_0.65_scaffold_7726_c_7	Threonine--tRNA ligase	JAGTWS010000172.1_1	Putative pantothenate synthetase
CG03_land_8_20_14_0.80_scaffold_18016_c_2	50S ribosomal protein L7Ae	JAGTWS010000172.1_3	Putative Replication factor C large subunit
CG12_big_fil_rev_8_21_14_0.65_scaffold_11762_c_4	30S ribosomal protein S28e	JAGTWS010000173.1_1	Threonine--tRNA ligase
CG12_big_fil_rev_8_21_14_0.65_scaffold_3467_c_8	50S ribosomal protein L24e	JAGTWS010000174.1_3	50S ribosomal protein L7Ae
CG12_big_fil_rev_8_21_14_0.65_scaffold_3467_c_9	Nucleoside diphosphate kinase	JAGTWS010000174.1_4	Putative 30S ribosomal protein S28e
CG12_big_fil_rev_8_21_14_0.65_scaffold_3467_c_10	Histidinol-phosphate aminotransferase	JAGTWS010000174.1_5	50S ribosomal protein L24e
CG12_big_fil_rev_8_21_14_0.65_scaffold_3467_c_11	Diphthine synthase	JAGTWS010000174.1_6	Nucleoside diphosphate kinase
CG12_big_fil_rev_8_21_14_0.65_scaffold_5653_c_9	N(1)-alpha-phosphoribosyltransferase	JAGTWS010000174.1_7	Putative Histidinol-phosphate aminotransferase
CG12_big_fil_rev_8_21_14_0.65_scaffold_2428_c_2	Uncharacterized protein	JAGTWS010000175.1_2	Diphthine synthase
CG12_big_fil_rev_8_21_14_0.65_scaffold_2428_c_3	MTHFR_C domain-containing protein	JAGTWS010000175.1_3	N(1)-alpha-phosphoribosyltransferase
cg_3.0_sub100_scaffold_1795_c_2	CCG domain-containing protein	JAGTWS010000176.1_3	Putative Glyceraldehyde-3-phosphate dehydrogenase
CG03_land_8_20_14_0.80_scaffold_97439_c_1	Uncharacterized protein	JAGTWS010000182.1_2	MTHFR_C domain-containing protein
CG03_land_8_20_14_0.80_scaffold_6497_c_1	tRNA N6-adenosine threonylcarbamoyltransferase	JAGTWS010000182.1_3	Putative CoB--CoM heterodisulfide reductase subunit B
CG12_big_fil_rev_8_21_14_0.65_scaffold_18287_c_1	DNA-directed RNA polymerase subunit K	JAGTWS010000183.1_2	Uncharacterized protein
CG12_big_fil_rev_8_21_14_0.65_scaffold_18287_c_3	Molecular chaperone DnaJ	JAGTWS010000183.1_4	N(6)-L-threonylcarbamoyladenine synthase
CG12_big_fil_rev_8_21_14_0.65_scaffold_8225_c_5	Isocitrate dehydrogenase	JAGTWS010000185.1_4	DNA-directed RNA polymerase subunit K
CG12_big_fil_rev_8_21_14_0.65_scaffold_6243_c_1	Aspartate aminotransferase family protein	JAGTWS010000186.1_3	Chaperone protein DnaJ
CG03_land_8_20_14_0.80_scaffold_2375_c_24	Ferrous iron transport protein B	JAGTWS010000188.1_2	Putative isocitrate dehydrogenase (NAD) subunit "alpha," mitochondrial
CG03_land_8_20_14_0.80_scaffold_9984_c_3	7-cyano-7-deazaguanine synthase	JAGTWS010000190.1_3	Acetylornithine aminotransferase
CG12_big_fil_rev_8_21_14_0.65_scaffold_26437_c_4	Aspartate carbamoyltransferase	JAGTWS010000191.1_2	Ferrous iron transport protein B homolog
CG03_land_8_20_14_0.80_scaffold_6726_c_2	Glyco_trans_2-like domain-containing protein (Fragment)	JAGTWS010000194.1_1	7-cyano-7-deazaguanine synthase
CG12_big_fil_rev_8_21_14_0.65_scaffold_7726_c_10	Peptidase_C25 domain-containing protein	JAGTWS010000195.1_2	Aspartate carbamoyltransferase
CG03_land_8_20_14_0.80_scaffold_96496_c_2	50S ribosomal protein L10	JAGTWS010000197.1_4	Putative glycosyltransferase (Family 2)
CG12_big_fil_rev_8_21_14_0.65_scaffold_6520_c_6	Transketolase	JAGTWS010000199.1_2	Uncharacterized protein
CG12_big_fil_rev_8_21_14_0.65_scaffold_6490_c_4	MPN domain-containing protein	JAGTWS010000202.1_3	Putative Acidic ribosomal protein P0 homolog
CG12_big_fil_rev_8_21_14_0.65_scaffold_1921_c_12	Methylenetetrahydrofolate dehydrogenase	JAGTWS010000203.1_2	Putative transketolase C-terminal section
CG12_big_fil_rev_8_21_14_0.65_scaffold_1825_c_4	Methenyl-H4MPT cyclohydrolase	JAGTWS010000203.1_3	MPN domain-containing protein
CG12_big_fil_rev_8_21_14_0.65_scaffold_13447_c_5	Uncharacterized protein	JAGTWS010000205.1_1	Putative Bifunctional protein MdtA
CG12_big_fil_rev_8_21_14_0.65_scaffold_13447_c_4	Riboflavin synthase	JAGTWS010000205.1_2	Methenyl-H4MPT cyclohydrolase
CG12_big_fil_rev_8_21_14_0.65_scaffold_2525_c_9	AICAR transformylase	JAGTWS010000207.1_2	NADH-quinone oxidoreductase subunit H
CG12_big_fil_rev_8_21_14_0.65_scaffold_13502_c_3	Aminotransferase	JAGTWS010000208.1_4	Riboflavin synthase
CG12_big_fil_rev_8_21_14_0.65_scaffold_7999_c_1	Malate dehydrogenase	JAGTWS010000209.1_1	AICAR transformylase
CG03_land_8_20_14_0.80_scaffold_3480_c_19	Alpha-amylase	JAGTWS010000210.1_2	Serine--glyoxylate aminotransferase
CG03_land_8_20_14_0.80_scaffold_27265_c_3	RNA-binding protein	JAGTWS010000212.1_1	Putative Malate dehydrogenase
CG12_big_fil_rev_8_21_14_0.65_scaffold_4667_c_1	Glucosamine-1-phosphate N-acetyltransferase	JAGTWS010000217.1_1	Putative alpha-amylase
CG12_big_fil_rev_8_21_14_0.65_scaffold_1913_c_11	Flavoprotein	JAGTWS010000226.1_1	Putative exosome complex RNA-binding protein 1
CG03_land_8_20_14_0.80_scaffold_16596_c_6	Bifunctional hydroxymethylpyrimidine kinase/phosphomethylpyrimidine kinase	JAGTWS010000227.1_2	Glucosamine-1-phosphate N-acetyltransferase
CG12_big_fil_rev_8_21_14_0.65_scaffold_10613_c_2	Agmatinase	JAGTWS010000232.1_1	Archaeoflavo protein AfpA
CG12_big_fil_rev_8_21_14_0.65_scaffold_4686_c_7	Putative HTH-type transcriptional regulatory protein COV98_04180	JAGTWS010000233.1_3	Putative Bifunctional thiamine biosynthesis protein ThiDN
CG12_big_fil_rev_8_21_14_0.65_scaffold_4097_c_3	Uncharacterized protein	JAGTWS010000234.1_2	Uncharacterized protein
CG12_big_fil_rev_8_21_14_0.65_scaffold_17736_c_2	Secondary thiamine-phosphate synthase enzyme	JAGTWS010000236.1_3	Putative HTH-type transcriptional regulatory protein BWK75_05105
CG12_big_fil_rev_8_21_14_0.65_scaffold_4702_c_6	Transcription elongation factor Spt5	JAGTWS010000238.1_2	Putative Trk system potassium uptake protein TrkH
CG12_big_fil_rev_8_21_14_0.65_scaffold_11678_c_2	Adenosylhomocysteinase	JAGTWS010000239.1_2	Uncharacterized protein
CG12_big_fil_rev_8_21_14_0.65_scaffold_7726_c_4	50S ribosomal protein L16	JAGTWS010000241.1_3	Putative transcription antitermination protein NusG
CG12_big_fil_rev_8_21_14_0.65_scaffold_5846_c_5	ATPase	JAGTWS010000243.1_2	Adenosylhomocysteinase
CG12_big_fil_rev_8_21_14_0.65_scaffold_5882_c_3	Uncharacterized protein	JAGTWS010000245.1_2	50S ribosomal protein L10e
CG03_land_8_20_14_0.80_scaffold_25690_c_2	UDP-glucose 6-dehydrogenase	JAGTWS010000248.1_2	PINc domain-containing protein
CG03_land_8_20_14_0.80_scaffold_25690_c_3	Tritrans,polycis-undecaprenyl-diphosphate synthase (geranylgeranyl-diphosphate specific)	JAGTWS010000248.1_3	Nitroreductase
CG12_big_fil_rev_8_21_14_0.65_scaffold_6146_c_6	tRNA(Phe) 7-((3-amino-3-carboxypropyl)-4-demethylwyosine(37)-N(4))-methyltransferase	JAGTWS010000249.1_3	UDP-glucose 6-dehydrogenase
CG12_big_fil_rev_8_21_14_0.65_scaffold_2614_c_16	Histone deacetylase	JAGTWS010000257.1_2	Tritrans,polycis-undecaprenyl-diphosphate synthase (Geranylgeranyl-diphosphate specific)
CG_SAG_2014_w16S_AYZSG_28_length_6596_cov_34.4639_8	mRNA surveillance protein pelota	JAGTWS010000261.1_2	TYW3 domain-containing protein
CG12_big_fil_rev_8_21_14_0.65_scaffold_6379_c_4	DUF4178 domain-containing protein	JAGTWS010000262.1_2	Acetoin utilization protein
CG12_big_fil_rev_8_21_14_0.65_scaffold_5535_c_7	Peptidase M42	JAGTWS010000264.1_2	eRF1_1 domain-containing protein
CG12_big_fil_rev_8_21_14_0.65_scaffold_5511_c_10	Putative nickel-responsive regulator	JAGTWS010000268.1_3	DUF4178 domain-containing protein
CG03_land_8_20_14_0.80_scaffold_13305_c_1	ABC transporter	JAGTWS010000273.1_2	Putative enzyme
CG03_land_8_20_14_0.80_scaffold_79128_c_2	30S ribosomal protein S8e	JAGTWS010000274.1_2	Putative nickel-responsive regulator
CG12_big_fil_rev_8_21_14_0.65_scaffold_10507_c_4	Flap endonuclease 1	JAGTWS010000274.1_3	Zinc uptake system ATP-binding protein ZurA
CG12_big_fil_rev_8_21_14_0.65_scaffold_2601_c_3	TIGR00300 family protein	JAGTWS010000275.1_2	30S ribosomal protein S8e
CG03_land_8_20_14_0.80_scaffold_2670_c_23	ACT domain-containing protein	JAGTWS010000282.1_1	Flap endonuclease 1
CG12_big_fil_rev_8_21_14_0.65_scaffold_12413_c_3	Phage integrase family protein	JAGTWS010000286.1_1	Saccharop_dh_N domain-containing protein
CG12_big_fil_rev_8_21_14_0.65_scaffold_5893_c_7	Non-canonical purine NTP "pyrophosphatase," RdgB/HAM1 family	JAGTWS010000289.1_2	ACT domain-containing protein
CG12_big_fil_rev_8_21_14_0.65_scaffold_17386_c_3	UPF0215 protein COZ53_00985	JAGTWS010000291.1_2	Phage integrase family protein
CG12_big_fil_rev_8_21_14_0.65_scaffold_68511_c_2	30S ribosomal protein S19e	JAGTWS010000297.1_2	Non-canonical purine NTP pyrophosphatase
CG12_big_fil_rev_8_21_14_0.65_scaffold_2978_c_8	Pyr_redox_2 domain-containing protein	JAGTWS010000306.1_2	UPF0215 protein CVT88_07000
CG12_big_fil_rev_8_21_14_0.65_scaffold_5481_c_3	5-formaminoimidazole-4-carboxamide-1-(Beta)-D-ribofuranosyl 5'-monophosphate synthetase	JAGTWS010000307.1_1	30S ribosomal protein S19e
CG_SAG_2014_w16S_AYZSH_40_length_7566_cov_60.9893_8	Formylmethanofuran dehydrogenase	JAGTWS010000315.1_2	Pyr_redox_2 domain-containing protein
CG12_big_fil_rev_8_21_14_0.65_scaffold_9200_c_3	Dihydroorotate dehydrogenase	JAGTWS010000319.1_2	5-formaminoimidazole-4-carboxamide-1-(Beta)-D-ribofuranosyl 5'-monophosphate synthetase
CG12_big_fil_rev_8_21_14_0.65_scaffold_2102_c_8	Translation initiation factor IF-5A	JAGTWS010000349.1_1	Putative tungsten-containing formylmethanofuran dehydrogenase subunit C
CG12_big_fil_rev_8_21_14_0.65_scaffold_1913_c_12	Nitroreductase	JAGTWS010000355.1_2	Dihydroorotate dehydrogenase B "(NAD(+))," catalytic subunit
CG12_big_fil_rev_8_21_14_0.65_scaffold_44845_c_4	Short chain dehydrogenase	JAGTWS010000360.1_2	Hypusine-containing protein
CG12_big_fil_rev_8_21_14_0.65_scaffold_5850_c_3	Protease HtpX homolog	JAGTWS010000365.1_2	Nitroreductase
CG12_big_fil_rev_8_21_14_0.65_scaffold_1706_c_4	Cytidine monophosphate kinase	JAGTWS010000367.1_3	Putative NADH-quinone oxidoreductase subunit J
CG12_big_fil_rev_8_21_14_0.65_scaffold_17196_c_3	Sec-independent protein translocase protein TatC	JAGTWS010000382.1_1	Putative Protease HtpX homolog
CG03_land_8_20_14_0.80_scaffold_41512_c_1	Ribosomal protein L37e	JAGTWS010000383.1_1	(d)CMP kinase
CG12_big_fil_rev_8_21_14_0.65_scaffold_4667_c_8	Small nuclear ribonucleoprotein	JAGTWS010000384.1_3	Putative Sec-independent protein translocase protein TatC
CG12_big_fil_rev_8_21_14_0.65_scaffold_13447_c_2		JAGTWS010000395.1_2	50S ribosomal protein L37e
CG12_big_fil_rev_8_21_14_0.65_scaffold_13447_c_3		JAGTWS010000395.1_3	Putative snRNP Sm-like protein
